# Supplementary material for: Evolutionary Adaptation of Genes Involved in Galactose Derivatives Metabolism in Oil-Tea Specialized Andrena Species
Source: Genes (Basel). 2023 May 22;14(5):1117. doi: 10.3390/genes14051117 (PMC10217997; doi:10.3390/genes14051117)
Supplement: Supplementary file 1 [file genes-14-01117-s001.zip › Table S1.txt]

Acam, Andrena camellia
Ahun, Andrena hunanensis
Astr, Andrena striata
Asp1, Andrena sp. 1
Asp2, Andrena sp. 2
Ache, Andrena chekiangensis
Ador, Andrena dorsata
Aful, Andrena fulva
Ahae, Andrena haemorrhoa
Ahat, Andrena hattorfiana
Amin, Andrena minutula
Abuc, Andrena bucephala

>NAGA_Ache
ATGTCGCAGACGGTATGGATATGGTGTTTGCTTGTGTCAGTGGCGGATTTGACATTGGCCCTTGAGAACGGCCTGGTGAAAACGCCGCCTATGGGGTGGCTCGCCTGGGAAAGGTTTAGGTGCAACACAGACTGCAAGAATGATCCTGACAACTGCATCAGCGATCGGCTCTTTCGCACGATGGCAGACATTGTTGTGGCAGAAGGGTACGCAGCAGTTGGCTACGAGTACATTAACGTCGACGACTGCTGGCTGGAAAAAGACAGAAGCGTTAATGGCCAACTTGTGCCGGACAGACAAAGGTTCCCATATGGCATGAAAAGTCTCGCAAACTATATCCATTCGAAAGGTCTTAAGTTCGGGATCTATGAGGATTTTGGTAACTACACCTGCGCTGGCTACCCTGGAATATTGGGGTACTTAGAAACCGATGCTCTAACATTCTCGTCCTGGGACGTCGATTATGTAAAGCTGGACGGATGTTATTCGCATCCTTCTGAAATGGATAGAGGGTATCCTGAGTTTGGATTCCACCTGAACCAAACTGGTCGACCTATGGTATACTCGTGTAGCTGGCCAGTTTATCAAATTTATGCCGGAATGCAGCCAAACTATACCGCCATAACGGAGCACTGTAACCTTTGGAGGAACTACGACGACATTCAGGACTCGTGGAGTAGCTTAGAAACAATCATAGATTATTACGGGAACAATCAGGACTCGATTGTGCCAAACGCTGGCCCGGGGCACTGGAACGATCCCGACATGCTGATCATCGGCAATTTCGGGTTAAGTTACGAGCAGAGCAAAACGCAAATGGCGTTGTGGGCTATTTTAGCGGCGCCTCTATTGATGTCCGTCGATCTGAGAACGATCCGACCGGAATACAAAGCCATTTTACAAAATAGGAAAATCATCGCCGTGGATCAGGACCCGCTAGGTATACAGGGTCGGCGCATCTACAAACATAAGGGTATTGAGATCTGGGCGAGGCCGATAACTCCCGTCTATCAGAATTACTTCTCTTACGCCATAGCGTTCGTGAATAGGAGAACGGACGGTACGCCTTCCGACGTGTCCGTTACACTGAAGGAGCTTGGACTGCAGTATCCTGGAGGATACGGCGTAGAGGATTTATACGAGGACGTGAATTACGGCGTCCTGACGCCGCAAACGAAGATAAAAGTCAAGGTGAATCCATCCGGCGTTGTGATACTACGTTGCGACCTCCACTTAGATGATATTTTCGATACGAATCAATTCCCCCAGTACACGCCATCGAATCAGCTGTTCAAAGTCAGACAGAACTCGTTCAAGTAA
>NAGA_Acam
ATGTCGCAGACGGTATGGATATGGTGTTTGCTTGTGTCAGTGGCGGATTTGACATTGGCCCTTGAGAACGGCCTGGTGAAAACGCCACCCATGGGCTGGCTCGCCTGGGAAAGGTTTAGGTGCAACACAGACTGCAAGAATGATCCCGACAATTGCATCAGTGATCGGCTCTTTCGCACAATGGCAGACATTGTTGTGGCAGAAGGGTACGCAGCAGTTGGCTACGAATACATTAACGTTGACGACTGCTGGCTGGAAAAAGACAGAAGCGTTAATGGCCAACTTGTGCCGGACAGACAAAGGTTCCCATATGGCATGAAAAGTCTAGCAAACTATATCCATTCGAAAGGTCTTAAGTTCGGAATCTATGAAGATTTTGGTAACTACACGTGCGCTGGCTACCCTGGAATTTTGGGCTACTTAGAAACCGACGCTCTAACTTTCTCGTCCTGGGACGTCGACTATGTAAAGCTGGACGGATGTTATTCGCAACCTTCTGAAATGGATAGAGGGTATCCCGAGTTTGGATTCCACCTGAACCAAACTGGTCGACCCATGGTATACTCGTGTAGCTGGCCAGTTTATCAAATTTATGCCGGAATGCAGCCAAACTATACCGCCATAACGGAGAACTGTAACCTTTGGAGGAACTACGACGACATTCAGGACTCGTGGAATAGTTTAGAAACGATCATAGATTATTACGGGAATAATCAGGACACGATTGTGCCAAACGCTGGCCCGGGGCACTGGAACGATCCCGACATGCTGATCATCGGCAATTTCGGGTTAAGTTACGAGCAGAGCAAAACGCAAATGGCGTTGTGGGCTATTCTAGCGGCGCCGCTATTGATGTCCGTCGATCTGAGAACGATCCGACCGGAATACAAAGCCATTTTACAAAATAGGAAAATCATCGCCGTGGATCAGGACCCGCTGGGTATACAGGGTCGGCGCATCTACAAACATAAGGGTATTGAGATCTGGGCGAGGCCGATAACTCCCGTCTATCAGAATTACTTCTCTTACGCCATAGCGTTCGTGAATAGGAGAACGGACGGTACGCCTTCCGACGTGTCCGTTACACTGAAGGAGCTTGGACTGCAGTATCCCGGAGGATACGGCGTAGAGGATTTATACGAGGACGTGAATTACGGCGTCCTGACGCCGCAGACGAAGATTAAAGTCAAGGTGAATCCATCCGGCGTTGTGATACTACGTTGCGACCTCCACTTAGAAGATATTTTCGATACGAATCAATTCCCCCAGTACACGCCGTCGAATCAGCTCTTCAAAGTCAGACAGAACTCGTTCAAGTAA
>NAGA_Ahun
ATGTCGCAGACGGTATGGATATGGTGTTTGCTTGTGTCAGTGGCGGATTTGACATTGGCCCTTGAGAACGGCCTGGTGAAAACGCCACCCATGGGCTGGCTAGCCTGGGAAAGGTTTAGGTGCAACACAGACTGCAAGAATGATCCCGACAATTGCATCAGTGATCGGCTCTTTCGCACAATGGCAGACATTGTTGTGGCAGAAGGGTATGCAGCAGTTGGCTACGAGTACATTAACGTTGACGACTGCTGGCTGGAAAAAGACAGAAGCGTTAATGGCCAACTTGTGCCGGACAGACAAAGGTTCCCATATGGCATGAAAAGTCTAGCAAACTATATCCATTCGAAAGGTCTTAAGTTCGGAATCTATGAAGATTTTGGTAACTACACGTGCGCTGGCTACCCTGGAATTTTGGGCTACTTAGAAACCGACGCTCTAACTTTCTCGTCCTGGGACGTCGACTATGTAAAGCTGGACGGATGTTATTCGCAGCCTTCTGAAATGGATAGAGGGTATCCCGAGTTTGGATTCCACCTGAACCAAACTGGTCGACCCATGGTATACTCGTGTAGCTGGCCAGTTTATCAAATTTATGCCGGAATGCAGCCAAACTATACCGCCATAACGGAGAACTGTAACCTTTGGAGGAACTACGACGACATTCAGGACTCGTGGAATAGTTTAGAAACGATCATAGATTATTACGGGAACAATCAGGACACGATTGTGCCAAACGCTGGCCCGGGGCACTGGAACGATCCCGACATGCTGATCATCGGCAATTTCGGGTTAAGTTACGAGCAGAGCAAAACGCAAATGGCGTTGTGGGCTATTCTAGCGGCGCCGCTATTGATGTCCGTCGATCTGAGAACGATCCGACCGGAATACAAAGCCATTTTACAAAATAGGAAAATCATCGCCGTGGATCAGGACCCGCTGGGTATACAGGGTCGGCGCATCTACAAACATAAGGGTATTGAGATCTGGGCGAGGCCGATAACTCCCGTCTATCAGAATTACTTCTCTTACGCCATAGCGTTCGTGAATAGGAGAACGGACGGTACGCCTTCCGACGTGTCCGTTACACTGAAGGAGCTTGGACTGCAGTATCCCGGAGGATACGGCGTAGAGGATTTATACGAGGACGTGAATTACGGTGTCCTGACGCCGCAGACGAAGATTAAAGTCAAGGTGAATCCATCCGGCGTTGTGATACTACGTTGCGACCTCCACTTAGAAGATATTTTCGATACGAATCAATTCCCCCAGTACACGCCGTCGAATCAGCTCTTCAAAGTCAGACAGAACTCGTTCAAGTAA
>NAGA_Astr
ATGTCGCAGACGGTATGGATATGGTGTTTGCTTGTGTCAGTGGCGGATTTGACATTGGCCCTTGAGAACGGCCTGGTGAAAACGCCACCCATGGGCTGGCTAGCCTGGGAAAGGTTTAGGTGCAACACAGACTGCAAGAATGATCCCGACAATTGCATCAGTGATCGGCTCTTTCGCACAATGGCAGACATTGTTGTGGCAGAAGGGTACGCAGCAGTTGGCTACGAGTATATTAACGTTGACGACTGCTGGCTGGAAAAAGACAGAAGCGTTAATGGCCAACTTGTGCCGGACAGACAAAGGTTCCCATATGGCATGAAAAGTCTAGCAAACTATATCCATTCGAAAGGTCTTAAGTTCGGAATCTATGAAGATTTTGGTAACTACACGTGCGCTGGATACCCTGGAATTTTGGGCTACTTAGAAACCGACGCTCTAACTTTCTCGTCCTGGGACGTCGACTATGTAAAGCTGGACGGATGTTATTCGCAGCCTTCTGAAATGGATAGAGGGTATCCCGAGTTTGGATTCCACCTGAACCAAACTGGTCGACCCATGGTATACTCGTGTAGCTGGCCAGTTTATCAAATTTATGCCGGAATGCAGCCAAACTATACCGCCATAACGGAGAACTGTAACCTTTGGAGGAACTACGACGACATTCAGGACTCGTGGAATAGTTTAGAAACGATCATAGATTATTACGGGAACAATCAGGACACGATTGTGCCAAACGCTGGCCCGGGGCACTGGAACGATCCCGACATGCTGATCATCGGCAATTTCGGGTTAAGTTACGAGCAGAGCAAAACACAAATGGCGTTGTGGGCTATTCTAGCGGCGCCGCTATTGATGTCCGTCGATCTGAGAACGATCCGACCGGAATACAAAGCCATTTTACAAAATAGGAAAATCATCGCCGTGGATCAGGACCCGCTGGGTATACAGGGTCGGCGCATCTACAAACATAAGGGTATTGAGATCTGGGCGAGGCCGATAACTCCCGTCTATCAGAATTACTTCTCTTACGCCATAGCGTTCGTGAATAGGAGAACGGACGGTACGCCTTCCGACGTGTCCGTTACACTGAAGGAGCTTGGACTGCAGTATCCCGGAGGATACGGCGTAGAGGATTTATACGAGGACGTGAATTACGGTGTCCTGACCCCGCAGACGAAGATTAAAGTCAAGGTGAATCCATCCGGCGTTGTGATACTACGTTGCGACCTCCACTTAGAAGATATTTTCGATACGAATCAATTCCCCCAGTACACGCCGTCGAATCAGCTCTTCAAAGTCAGACAGAACTCGTTCAAGTAA
>NAGA_Asp1
ATGTCGCAGACGGTATGGATATGGTGTTTGCTTGTGTCAGTGGCGGATTTGACATTGGCCCTTGAGAACGGCCTGGTGAAAACGCCACCCATGGGCTGGCTCGCCTGGGAAAGGTTTAGGTGCAACACAGACTGCAAGAATGATCCCGACAATTGCATCAGTGATCGGCTCTTTCGCACAATGGCAGACATTGTTGTGGCAGAAGGGTACGCAGCAGTTGGCTACGAGTACATTAACGTTGACGACTGCTGGCTGGAAAAAGACAGAAGCGTTAATGGCCAACTTGTGCCGGACAGACAAAGGTTCCCATATGGCATGAAAAGTCTAGCAAACTATATCCATTCGAAAGGTCTTAAGTTCGGAATCTATGAAGATTTTGGTAACTACACGTGCGCTGGCTACCCTGGAATTTTGGGCTACTTAGAAACCGACGCTCTAACTTTCTCGTCCTGGGACGTCGACTATGTAAAGCTGGACGGATGTTATTCGCAGCCTTCTGAAATGGATAGAGGGTATCCCGAGTTTGGATTCCACCTGAACCAAACTGGTCGACCCATGGTATACTCGTGTAGCTGGCCAGTTTATCAAATTTATGCCGGAATGCAGCCAAACTATACCGCCATAACGGAGAACTGTAACCTTTGGAGGAACTACGACGACATTCAGGACTCGTGGAATAGTTTAGAAACGATCATAGATTATTACGGGAACAATCAGGACACGATTGTGCCAAACGCTGGCCCGGGGCACTGGAACGATCCCGACATGCTGATCATCGGCAATTTCGGGTTAAGTTACGAGCAGAGCAAAACGCAAATGGCGTTGTGGGCTATTCTAGCGGCGCCGCTATTGATGTCCGTCGATCTGAGAACGATCCGACCGGAATACAAAGCCATTTTACAAAATAGGAAAATCATCGCCGTGGATCAGGACCCGCTGGGTATACAGGGTCGGCGCATCTACAAACATAAGGGTATTGAGATCTGGGCGAGGCCGATAACTCCCGTCTATCAGAATTACTTCTCTTACGCCATAGCGTTCGTGAATAGGAGAACGGACGGTACGCCTTCCGACGTGTCCGTTACACTGAAGGAGCTTGGACTGCAGTATCCCGGAGGATACGGCGTAGAGGATTTATACGAGGACGTGAATTACGGTGTCCTGACGCCGCAGACGAAGATTAAAGTCAAGGTGAATCCATCCGGCGTTGTGATACTACGTTGCGACCTCCACTTAGAAGATATTTTCGATACGAATCAATTCCCCCAGTACACGCCGTCGAATCAGCTCTTCAAAGTCAGACAGAACTCGTTCAAGTAA
>NAGA_Asp2
ATGTCGCAGACGGTATGGATATGGTGTTTGCTTGTGTCAGTGGCGGATTTGACATTGGCCCTTGAGAACGGCCTGGTGAAAACGCCGCCCATGGGCTGGCTTGCCTGGGAAAGGTTTAGGTGCAACACAGACTGCAAGAATGATCCCGACAATTGCATCAGTGATCGGCTCTTTCGCACAATGGCAGACATTGTTGTGGCAGAAGGGTACGCAGCAGTTGGCTACGAGTACATTAACGTTGACGACTGCTGGCTGGAAAAAGACAGAAGCGTTAATGGCCAACTTGTGCCGGACAGACAAAGGTTCCCATATGGCATGAAAAGTCTAGCAAACTATATCCATTCGAAAGGTCTTAAGTTCGGAATCTATGAAGATTTTGGTAACTACACGTGCGCTGGCTACCCTGGAATTTTGGGCTACTTAGAAACGGACGCTCTAACTTTCTCGTCCTGGGACGTCGACTATGTAAAGCTGGACGGATGTTATTCGCATCCTTCTGAAATGGATAGAGGGTATCCCGAGTTTGGATTCCACCTGAACCAAACTGGTCGACCCATGGTATACTCGTGTAGCTGGCCAGTTTATCAAATTTATGCCGGAATGCAGCCAAACTATACCGCCATAACGGAGAACTGTAACCTTTGGAGGAACTACGACGACATTCAGGACTCGTGGAATAGTTTAGAAACGATCATAGATTATTACGGGAACAATCAGGACACGATTGTGCCAAACGCTGGCCCGGGGCACTGGAACGATCCCGACATGCTGATCATCGGCAATTTCGGGTTAAGTTACGAGCAGAGCAAAACGCAAATGGCGTTGTGGGCTATTTTAGCAGCGCCGCTATTGATGTCCGTCGATCTGAGAACGATCCGACCGGAATACAAAGCCATTTTACAAAATAGGAAAATCATCGCCGTGGATCAGGACCCGCTGGGTATACAGGGTCGGCGCATCTACAAACATAAGGGTATTGAGATCTGGGCGAGGCCGATAACTCCCGTCTATCAGAATTACTTCTCTTACGCCATAGCGTTCGTGAATAGGAGAACGGACGGTACGCCTTCCGACGTGTCCGTTACACTGAAGGAGCTTGGACTGCAGTATCCCGGAGGATACGGCGTAGAGGATTTATACGAGGACGTGAATTACGGCGTCCTGACGCCGCAGACGAAGATTAAAGTCAAGGTGAATCCATCCGGCGTTGTGATACTACGTTGCGATCTCCACTTAGAAGATATTTTCGATACGAATCAATTCCCCCAGTACACGCCGTCGAATCAGCTCTTCAAAGTCAGACAGAATTCGTTCAAGTAA
>NAGA_Amin
ATGTCGCAGACGGTATGGATATGGTGTTTGCTTGtgtcagtggcggatttgaCATTGGCCCTCGAGAACGGCCTGGTGAAAACGCCGCCCATGGGCTGGCTCGCCTGGGAAAGGTTTAGGTGCAACACAGACTGCAAGAATGATCCCGACAACTGTATTAGTGATCGTCTCTTCCGCACAATGGCAGACATTGTTGTGGCAGAAGGGTACGCAGCAGTTGGCTACGAGTACATCAACGTCGACGACTGCTGGTTGGAGAAAGACAGAAGCGTTACCGGGCAACTGGTGCCAGACAGACAAAGGTTCCCATATGGCATGAAAAGTCTGGCAAACTATATCCACTCGAAGGGCCTTAAGTTCGGGATCTACGAGGACTTTGGTAACTACACGTGTGCCGGCTACCCTGGAATTTTGGGATACCTAGAAACCGACGCTCTAACTTTCTCATCCTGGGACGTCGACTATGTGAAGCTGGACGGATGTTACTCGCATCCTTCTGAAATGGACAGAGGGTACCCCGAGTTCGGATTCCACCTGAACCAAACTGGTCGACCCATGGTGTACTCCTGTAGCTGGCCAGTTTATCAAATTTATGCGGGAATGCAGCCGAACTACACCGCCATAACGGAGAACTGCAACCTTTGGAGGAACTACGACGATATTCAGGACTCGTGGAGTAGCTTAGAAACGATCATAGATTATTACGGGAACAACCAGGACTCGATCGTGCCGAACGCTGGCCCGGGACACTGGAACGATCCCGACATGCTGATCATCGGGAATTTTGGTCTGAGCTACGAGCAGAGCAAAACGCAAATGGCGTTGTGGGCCATTTTAGCCGCGCCGCTGCTGATGTCTGTCGATCTCAGAACGATCCGACCGGAGTACAAAGCCATTTTACAGAATAGGAAAATCATCGCCGTGGACCAGGACCCGCTAGGTATACAGGGCCGGCGCATCTACAAACATAAGGGTATTGAGATCTGGGCGAGGCCGATAACTCCCGTCTATCAGAATTACTTCTCTTACGCCATAGCGTTCGTGAATAGGAGAACGGACGGTACGCCTTCCGACGTGTCGGTCACACTGAAGGAGCTTGGGCTGCAGTATCCCGGAGGATACGGCGTAGAGGATTTATACGAGGACGTGAATTACGGCGTCCTGACGCCGCAGACGAAGATCAAAGTGAAGGTGAATCCATCCGGCGTTGTGATACTACGTTGCGATCTCCACTTAGAAGATATTTTCGATACGAACCAATTCCCCCAGTACACGCCATCGAATCAGCTGTTCAAAGTCAGACAGAACTCGTTCAAGTGA
>NAGA_Ador
ATGTCGCAGACGGTATGGATATGGTGTTTGCTTgtgtcagtggcggatttgaCATTGGCCCTTGAGAACGGCCTGGCGAAAACGCCGCCCATGGGCTGGCTCGCCTGGGAAAGGTTTAGGTGCAACACGGACTGCAAGAATGACCCCGACAACTGCATCAGTGATCGGCTCTTTCGCACAATGGCAGACATTGTTGTGGCAGAAGGGTACGCAGCAGTTGGCTACGAGTACATTAACGTTGACGACTGCTGGTTGGAAAAAGACAGAAGTGTTACCGGGCAACTTGTGCCAGACAGACAAAGGTTTCCATATGGCATGAAAAGTCTCGCAAACTATATCCATTCGAAAGGTCTTAAGTTCGGGATCTACGAAGACTTTGGTAACTACACATGCGCCGGCTACCCTGGGATATTGGGTTACTTAGAGACCGACGCTCTGACTTTCTCGTCCTGGGACGTCGATTATGTAAAGTTGGACGGATGTTATTCGCATCCTTCTGAAATGGATAGAGGGTATCCCGAGTTTGGATTCCACCTGAACCAAACTGGTCGACCTATGGTGTACTCGTGCAGCTGGCCAGTTTATCAAATTTATGCTGGAATGCAGCCGAACTATACCGCCATAACGGAGAACTGTAACCTTTGGAGGAACTACGACGACATTCAGGACTCGTGGAGTAGTTTAGAAACAATCATAGATTATTACGGGAACAATCAGGACTCGATTGTGCCGAACGCTGGCCCGGGGCACTGGAACGATCCCGACATGCTGATCATCGGCAACTTCGGGTTAAGTTACGAGCAGAGTAAAACGCAAATGGCGCTGTGGGCTATTTTAGCGGCGCCGCTGTTGATGTCCGTCGATCTGAGAACGATCCGACCGGAATACAAAGCCATTTTACAGAATAGGAAAATCATCGCCGTGGATCAGGACCCGCTAGGTATACAGGGTCGGCGCATCTACAAACATAAGGGTATTGAGATCTGGGCGAGGCCGATAACTCCCGTCTATCAGAATTACTTCTCTTACGCCATAGCGTTCGTGAATAGGAGAACGGACGGTACGCCTTCCGACGTGTCCGTTACACTGAAGGAGCTTGGACTGCAGTATCCCGGAGGATACGGCGTGGAGGATTTATACGAGGACGTGAATTACGGCGTCCTGACGCCGCAGACGAAGATAAAAGTCAAGGTGAATCCATCCGGCGTTGTGATACTACGTTGCGACCTCCACTTAGAAGATATTTTCGATACGAATCAATTCCCCCAGTACACGCCATCGAATCAGCTGTTCAAAGTCAGACAGAACTCGTTCAAATAA
>NAGA_Aful
ATGTCGCAGACGGCGTGGATATGGTGTTTGCTTgtgtcagtggcggatttgacATTGGCCCTTGAGAACGGCCTGGTGAAAACGCCGCCCATGGGCTGGCTGGCCTGGGAAAGGTTTAGGTGCAACACCGACTGCAAGAACGATCCTGACAATTGCATCAGCGATCGGCTCTTTCGCACAATGGCAGACATTGTTGTGGCAGAAGGGTACGCAGCAGTTGGCTACGAGTACATTAACGTTGACGACTGCTGGTTGGAAAAAGACAGAGGCGTCAATGGGCAACTTGTGCCGGACAGACAAAGGTTCCCGTACGGCATGAAAAGTCTCGCAAACTATATACATTCGAAGGGTCTTAAGTTCGGGATCTACGAGGATTTTGGTAACTACACGTGCGCCGGCTACCCTGGAATATTGGGCTACTTAGAGACCGACGCTCTAACTTTCTCGTCCTGGGACGTCGATTATGTAAAGCTGGACGGATGTTATTCGCATCCTTCTGAGATGGATAGAGGGTATCCCGAGTTTGGATTCCACCTGAACCAAACTGGTCGACCCATGGTATACTCGTGCAGCTGGCCAGTTTATCAAATTTATGCCGGAATGCAGCCGAACTACACCGCCATAACGGAGAACTGCAACCTTTGGAGGAACTACGACGACATTCAGGACTCGTGGAGTAGCTTAGAAACAATCATAGACTATTACGGGAACAATCAGGACTCGATTGTGCCGAACGCTGGCCCCGGGCACTGGAACGATCCCGACATGCTGATCATCGGCAATTTCGGGTTAAGTTACGAGCAGAGCAAAACGCAAATGGCGTTGTGGGCTATCCTAGCGGCGCCGCTATTGATGTCCGTCGATCTGAGAACGATCCGACCGGAGTACAAAGCGATTTTACAGAATAGGAAGATCATCGCCGTAGATCAGGACCCGCTAGGTATACAGGGTCGGCGCATCTACAAACATAAGGGTATTGAGATCTGGGCGAGGCCGATAACTCCCGTCTATCAGAATTACTTCTCTTACGCCATAGCGTTCGTGAATAGGAGAACGGACGGTACGCCTTCCGACGTGTCCGTTACACTGAAGGAGCTTGGACTGCAGTATCCCGGAGGATACGGCGTAGAGGATTTATACGAGGACGTGAATTACGGCGTCCTGACGCCGCAAACGAAGATAAAAGTCAAGGTGAATCCATCCGGCGTTGTGATACTACGTTGCGACCTCCACTTAGAAGATATTTTCGATACGAATCAATTCCCCCAGTACACGCCATCGAACCAGCTCTTCAAAGTCAGACAGAACTCGTTCAAGTGA
>NAGA_Ahae
ATGTCGCAGACGGTATGGATATGGTGTTTGCTTgtgtcagtggcggatttgaCATTGGCCCTTGAGAACGGCCTGGTGAAAACGCCGCCCATGGGCTGGCTCGCCTGGGAGAGGTTTAGGTGCAACACAGACTGCAAGAATGATCCCGACAATTGCATCAGTGATCGGCTCTTTCGCACAATGGCAGACATTGTCGTGGCAGAAGGGTACGCAGCAGTTGGCTACGAGTACATTAACGTTGATGACTGCTGGTTGGAAAAAGACAGAAGCGTTACTGGGCAACTTGTGGCGGACAGACAAAGGTTCCCATATGGCATGAAAAGTCTGGCGAACTATATCCACTCGAAAGGTCTTAAGTTCGGAATCTATGAGGATTTTGGTAACTACACGTGTGCTGGCTACCCTGGAATATTGGGGTACTTAGAAACCGATGCTCTCACTTTTTCGTCTTGGGACGTCGATTATGTAAAACTGGACGGATGTTATTCGCATCCTTCTGAAATGGATCGAGGGTATCCTGAGTTTGGATTCCACCTGAACCAAACTGGTCGACCTATGGTATACTCGTGTAGCTGGCCAGTTTATCAGATTTATGCCGGAATGCAGCCAAACTATACCGCCATAACGGAGCACTGTAACCTTTGGAGGAACTACGACGACATTCAGGACTCGTGGAGTAGCTTAGAAACGATCATAGATTATTACGGGAACAATCAGGACTCGATTGTGCCAAACGCTGGCCCGGGGCACTGGAACGATCCCGACATGCTGATCATCGGCAATTTCGGGTTGAGTTACGAGCAGAGCAAAACGCAAATGGCGTTGTGGGCTATTTTAGCGGCGCCTCTATTGATGTCCGTCGATCTGAGAACGATCCGACCGGAATACAAAGCCATTTTACAAAATAGGAAAATCATCGCCGTGGATCAGGACCCGCTAGGTATACAGGGTCGGCGCATCTACAAACATAAGGGTATTGAGATCTGGGCGAGGCCGATAACTCCCGTCTATCAGAATTACTTCTCTTACGCCATAGCGTTCGTGAATAGGAGAACGGACGGTACGCCTTCCGACGTGTCCGTTACACTGAAGGAGCTTGGACTGCAGTATCACGGAGGATACGGCGTAGAGGATTTATACGAGGACGTGAATTACGGCGTCCTGACGCCGCAGACGAAGATAAAAGTCAAGGTGAATCCATCCGGCGTTGTGATACTACGTTGCGACCTCCACTTAGAAGATATTTTCGATACGAATCAATTCCCCCAGTACACGCCATCGAATCAGCTGTTCAAAGTCAGACAGAACTCGTTCAAGTAA
>NAGA_Ahat
ATGTCGCAGGCGGTATGGATATGGTGTTTGCTTGTGTCAGTGGCGGATTTGACATTGGCCCTTGAGAACGGCCTGGTGAAAACGCCGCCAATGGGCTGGCTCGCCTGGGAAAGGTTTAGGTGCAACACGGACTGCAAGAACGATCCCGACAACTGCATCAGTGATCGTCTCTTTCGCACAATGGCAGACATTGTTGTGGCAGAAGGGTACGCAGCAGTTGGCTACGAGTACATTAACGTCGACGACTGCTGGTTGGAAAAAGACAGAAGCGTTACCGGGCAACTTGTGCCGGACAGACAAAGGTTCCCATATGGCATGAAAAGTCTGGCAAACTATATCCATTCCAAAGGTCTTAAGTTCGGGATCTACGAAGATTTTGGCAACTACACGTGCGCTGGCTATCCTGGAATCCTGGGGTACTTAGAAACCGACGCTCTGACTTTCTCGTCCTGGGACGTCGACTACGTAAAGCTGGACGGATGTTATTCGCATCCTTCTGAAATGGATAGAGGGTATCCCGAGTTTGGATTCCACCTGAACCAAACTGGCCGGCCTATGGTATACTCGTGTAGCTGGCCAGTTTATCAAATTTATGCTGGAATGCAGCCGAACTATACCGCCATAACGGAGAACTGCAACCTTTGGAGGAACTACGACGACATTCAGGACTCGTGGAGTAGCTTAGAAACAATCATAGATTATTACGGGAACAATCAGGACTCGATTGTGCCGAACGCTGGCCCGGGTCACTGGAACGATCCCGACATGCTGATCATCGGCAACTTCGGGTTAAGTTACGAGCAGAGCAAAACGCAAATGGCGTTGTGGGCTATTCTAGCGGCGCCGCTGTTGATGTCCGTCGATCTGAGAACGATCCGACCGGAATACAAAGCCATCCTACAAAATAGGAAAATCATCGCCGTGGATCAGGACCCGCTAGGTATACAGGGTCGGCGCATCTACAAACATAAGGGTATTGAGATCTGGGCGAGGCCGATAACTCCCGTCTATCAGAATTACTTCTCTTACGCCATAGCGTTCGTGAATAGGAGAACGGACGGTACGCCTTCCGACGTGTCCGTTACGCTGAAGGAGCTTGGGCTGCAGTATCCCGGAGGATACGGCGTAGAGGATTTATACGAGGACGTGAATTACGGCGTCCTGACGCCGCAGACGAAGATAAAAGTCAAGGTGAATCCATCCGGCGTTGTGATACTACGTTGCGACCTCCACTTAGAAGATATTTTCGATACGAATCAATTCCCCCAGTACACGCCATCGAATCAGCTCTTCAAAGTCAGACAGAACTCGTTCAAGTAG
>NAGA_Abuc
ATGTCGCAGACGGTATGGATATGGTGTTTGCTTGTGTCAGTGGCGGATTTGACATTGGCCCTCGAGAACGGCCTGGTGAAAACGCCGCCCATGGGCTGGCTCGCCTGGGAAAGGTTTAGGTGCAACACGGACTGCAAGAATGATCCCGACAACTGCATCAGTGATCGGCTGTTTCGCACAATGGCAGACATTGTTGTGGCAGAAGGATACGCAGCAGTTGGCTACGAGTACATTAACGTCGACGACTGCTGGTTGGAAAAAGACAGAAGCGTTAACGGGCAACTTGTGGCGGACAGACAAAGGTTCCCATATGGCATGAAAAGTCTCGCAAACTATATCCATTCGAAAGGTCTTAAGTTCGGGATCTACGAAGACTTTGGTAACTACACGTGCGCTGGCTACCCTGGAATATTGGGTTACTTAGAAACCGACGCTCTGACTTTCTCGTCCTGGGACGTCGACTATGTAAAGCTGGACGGATGTTATTCGCTTCCATCCGAAATGGATAGAGGGTATCCCGAGTTTGGATTCCACCTGAACCAAACTGGTCGACCTATGGTGTACTCGTGCAGCTGGCCAGTTTATCAAATTTATGCCGGAATGCAGCCGAACTACACCGCCATAACGGAGCACTGTAACCTTTGGAGGAACTACGACGACATTCAGGACTCGTGGAGTAGCTTAGAAACGATCATAGATTATTACGGGAACAATCAGGACTCGATTGTGCCAAACGCTGGCCCCGGGCACTGGAACGATCCCGACATGCTGATCATCGGCAATTTCGGGTTAAGTTACGAGCAGAGCAAAACGCAAATGGCGTTGTGGGCTATTTTAGCGGCGCCGCTGTTGATGTCCGTCGATCTGAGGACGATCCGACCGGAGTACAAAGCCATTTTACAAAATAGGAAAATCATCGCCGTGGATCAGGACCCGCTAGGTATACAGGGTCGGCGCATCTACAAACATAAGGGTATTGAGATCTGGGCGAGGCCGATAACTCCCGTCTATCAGAATTACTTCTCTTACGCCATAGCGTTCGTGAATAGGAGAACGGACGGTACGCCTTCCGACGTGTCCGTTACACTGAAGGAGCTTGGCCTGCAGTATCCCGGAGGATACGGCGTAGAGGATTTATACGAGGACGTGAATTACGGCGTCCTGACGCCGCAAACGAAGATAAAAGTCAAGGTGAATCCATCCGGCGTTGTGATACTACGTTGCGACCTCCACTTAGAAGATATTTTCGATACGAATCAATTCCCCCAGTACACGCCATCGAATCAGCTCTTCAAAGTCAGACAGAACTCGTTCAAGTGA


>NAGA-like_Astr
ATGTCGCAGACGCTATGGATATGGTGTTTGCTAGTGTCAGTGGCGGATTTGGCATTGGCCCTTGACAACGGCCTGGCGAAAACGCCGCCCATGGGCTGGCTCTCCTGGGAAAGATTTAGGTGCAACGTAGACTGCACGAATGATCCCGACAATTGCATCAGTGATCGGCTCCTTCGCACAATGGCAGACATTGTTGTGGCAGAAGGGTACGCAGCAGTTGGCTACGAGTACATTAACGTTGACGACTGCTGGCTGGAAAAAAACAGAGGCATTAAAGGCCAACTTGTGCCGGCCAAAAAGAGGTTCCCACATGGGATGAAAAATCTAGCAAACTATATCCAGTCGAAAGGTCTTAAGTTCGGAATCTATGAAGATTATGGTAACTACACGTGCGGTGGCTACCCTGGAAGTTTGGGCCATTTAGAAACTGACGCTCAGACTTTCGCGTCCTGGGACGTCGACTATGTAAAGCTGGACGGATGTTTTTCGAATGCTTCTGACATGGATACAGGGTATCCCGAGTTTGGATTACACATGAACCAAACTGGTCGACCCATGGTATACTCGTGTGAATGGCCACTTTATACAATTGCTGCCGGAGTTCAGACAAACTATACCGCCATAATGGAGAACTGTAACCTTTGGAGGAACTTTGACGACATTCAGGACAATTGGCATAGTTTACAAACGATCATAGATTATTACGGAGACAATCAGGACACGATTGTGCCAGTCGCAGGCCCGGGGCACTGGAACGATCCCGACATGCTGATCATCGGCAATTTCGGGTTAAGTTACGAGCAGAGCAAAACCCAAATGGCGATGTGGGCTATTCTAGCGGCGCCGCTATTGATGTCCGCCGATCTGAGAACGATCCGACCGGAATTCAAAGCTATTTTACAAAATAAGAAAATCATCGCCGTGGATCAGGACCCGCTGGGTATACAGGGTCGGCGCATCTACAAACATGAGGGTATTGAGATCTGGACGAAGCCGATAACTCCCGTCCGTCAGAAGTACTACTCTTACGCCGTAGCGTTCTTGAATAGGAGAACAGACGACGGTATGCCTTCCAACGTGTCCATGACACTGAAGGAGCTTGGACTGCTGTATCCCGGAGGATACACCGTAGGGGATTTATACGATGACGTGAATTACGGCGTCCTGACGCCGCAGAAGAAGATTACAGTCAAGGTGAATCCATACGGCGTTGTGATGCTACGTTGCGACCTCCACTAA------------------------------------------------------------------------------------
>NAGA-like_Ahun
ATGTCGCAGACGCTATGGATATGGTGTTTGCTAGTGTCAGTGGCGGATTTGGCATTGGCCCTTGACAACGGCCTGGCGAAAACGCCGCCCATGGGCTGGCTCTCCTGGGAAAGATTTAGGTGCAACGTAGACTGCACGAATGATCCCGACAATTGCATCAGTGATCGGCTCCTTCGCACAATGGCAGACATTGTTGTGGCAGAAGGGTACGCAGCAGTTGGCTACGAGTACATTAACGTTGACGACTGCTGGCTGGAAAAAAACAGAGGCATTAAAGGCCAACTTGTGCCGGCCAAAAAGAGGTTCCCACATGGGATGAAAAATCTAGCAAACTATATCCAGTCGAAAGGTCTTAAGTTCGGAATCTATGAAGATTATGGTAACTACACGTGCGGTGGCTACCCTGGAAGTTTGGGCCATTTAGAAACTGACGCTCAGACTTTCGCGTCCTGGGACGTCGACTATGTAAAGCTGGACGGATGTTTTTCGAATGCTTCTGACATGGATACAGGGTATCCCGAGTTTGGATTACACATGAACCAAACTGGTCGACCCATGGTATACTCGTGTGAATGGCCACTTTATACAATTGCTGCCGGAGTTCAGACAAACTATACCGCCATAATGGAGAACTGTAACCTTTGGAGGAACTTTGACGACATTCAGGACAATTGGCATAGTTTACAAACGATCATAGATTATTACGGAGACAATCAGGACACGATTGTGCCAGTCGCAGGCCCGGGGCACTGGAACGATCCCGACATGCTGATCATCGGCAATTTCGGGTTAAGTTACGAGCAGAGCAAAACCCAAATGGCGATGTGGGCTATTCTAGCGGCGCCGCTATTGATGTCCGCCGATCTGAGAACGATCCGACCGGAATTCAAAGCCATTTTACAAAATAAGAAAATCATCGCCGTGGATCAGGACCCGCTGGGTATACAGGGTCGGCGCATCTACAAACATGAGGGTATTGAGATCTGGACGAAGCCGATAACTCCCGTCCGTCAGAAGTACTACTCTTACGCCGTAGCGTTCTTGAATAGGAGAACAGACGACGGTATGCCTTCCAACGTGTCCATGACACTGAAGGAGCTTGGACTGCTGTATCCCGGAGGATACACCGTAGGGGATTTATACGATGACGTGAATTACGGCGTCCTGACGCCGCAGAAGAAGATTACAGTCAAGGTGAATCCATACGGCGTTGTGATGCTACGTTGCGACCTCCACTAA------------------------------------------------------------------------------------
>NAGA-like_Asp1
ATGTCGCAGACGCTATGGATATGGTGTTTGCTAGTGTCAGTGGCGGATTTGGCATTGGCCCTTGACAACGGCCTGGCGAAAACGCCGCCCATGGGCTGGCTCTCCTGGGAAAGATTTAGGTGCAACGTAGACTGCACGAATGATCCCGACAATTGCATCAGTGATCGGCTCCTTCGCACAATGGCAGACATTGTTGTGGCAGAAGGGTACGCAGCAGTTGGCTACGAGTACATTAACGTTGACGACTGCTGGCTGGAAAAAAACAGAGGCATTAAAGGCCAACTTGTGCCGGCCAAAAAGAGGTTCCCACATGGGATGAAAAATCTAGCAAACTATATCCAGTCGAAAGGTCTTAAGTTCGGAATCTATGAAGATTATGGTAACTACACGTGCGGTGGCTATCCTGGAAGTTTGGGCCATTTAGAAACTGACGCTCAGACTTTCGCGTCCTGGGACGTCGACTATGTAAAGCTGGACGGATGTTTTTCGAATGCTTCTGACATGGATACAGGGTATCCCGAGTTTGGATTACACATGAACCAAACTGGTCGACCCATGGTATACTCGTGTGAATGGCCACTTTATACAATTGCTGCCGGAGTTCAGACAAACTATACCGCCATAATGGAGAACTGTAACCTTTGGAGGAACTTTGACGACATTCAGGACAATTGGCATAGTTTACAAACGATCATAGATTATTACGGAGACAATCAGGACACGATTGTGCCAGTCGCAGGCCCGGGGCACTGGAACGATCCCGACATGCTGATCATCGGCAATTTCGGGTTAAGTTACGAGCAGAGCAAAACCCAAATGGCGATGTGGGCTATTCTAGCGGCGCCGCTATTGATGTCCGCCGATCTGAGAACGATCCGACCGGAATTCAAAGCCATTTTACAAAATAAGAAAATCATCGCCGTGGATCAGGACCCGCTGGGTATACAGGGTCGGCGCATCTACAAACATGAGGGTATTGAGATCTGGACGAAGCCGATAACTCCCGTCCGTCAGAAGTACTACTCTTACGCCGTAGCGTTCTTGAATAGGAGAACAGACGACGGTATGCCTTCCAACGTGTCCATGACACTGAAGGAGCTTGGACTGCTGTATCCCGGAGGATACACCGTAGGGGATTTATACGATGACGTGAATTACGGCGTCCTGACGCCGCAGAAGAAGATTACAGTCAAGGTGAATCCATACGGCGTTGTGATGCTACGTTGCGACCTCCACTAA------------------------------------------------------------------------------------
>NAGA-like_Acam
ATGTCGCAGACGATATGGATATGGTGTTTGCTAGTGTCAGTGGCGGATTTGACATTGGCCCTTGACAACGGCCTGGCGAAAACACCACCCATGGGCTGGCTCTCCTGGGAAAGGTTTAGGTGCAACGTAGACTGCACGAATGATCCGGACAATTGCATCAGTGATCGGCTCCTTCGCACAATGGCAGACATTGTTGTAGCAGAAGGGTACGCAGCAGTTGGCTACGAGTACATCAACGTTGACGACTGCTGGCTGGAAAAAAACAGAGGCATTAAAGGCCAACTTGTGCCGGCCAAAAAGAGGTTCCCACATGGCATGAAAAATCTAGCAAACTATATCCAGTCGAAAGGTCTTAAGTTCGGAATCTATGAAGATTATGGTAACTACACGTGCGGTGGCTACCCTGGAAGTTTGGGCCATTTAGAAACTGACGCTCAGACTTTCGCGTCCTGGGACGTCGACTATGTAAAGCTGGACGGATGTTTTTCGAATGCTTCTGACATGGATACAGGATATCCCGAGTTTGGATTGCACCTGAACCGAACTGGTCGACCCATGATATACTCGTGTGAATGGCCACTTTATACAATTGCTGCCGGAGTTCAGACAAACTATACCGCCATAATGGAGAACTGTAACCTTTGGAGGAACTTTGACGACATTCAGGACAATTGGCATAGTTTACAAACGATCATAGATTATTACGGAGACAATCAGGACACGATTGTGCCAGTCGCAGGCCCGGGGCACTGGAACGATCCCGACATGCTGATCATCGGCAATTTCGGGTTAAGTTACGAGCAGAGCAAAACCCAAATGGCGATGTGGGCTATTCTAGCGGCGCCGCTATTGATGTCCGCCGATCTGAGAACGATCCGACCGGAATTCAAAGCCATTTTACAAAATAAGAAAATCATCGCCGTGGATCAGGACCCTCTGGGTATACAGGGTCGGCGCATCTACAAACATGAGGGTATTGAGATCTGGACGAAGCCGATAACTCCCGTCCGTCAGAAGTACTACTCTTACGCCGTAGCGTTCGTGAATAGGAGAACAGACGACGGTATGCCTTCCAACGTGTCCATGACACTGAAGGAGCTTGGACTGCTGTCTCCCGGAGGATACGCCGTAGAGGATTTATACGATGACGTGAATTACGGCGTCCTGACACCGCAGAAGAAGATTACAGTCAAGGTGAATCCATACGGCGTTGTGATGCTACGTTGCGACCTCCACTAA------------------------------------------------------------------------------------
>NAGA-like_Asp2
ATGTCGCAGACGCTATGGATATGGTGTTTGCTAGTGTCAGTGGCGGATTTGACATTGGCCCTTGACAACGGCCTGGCGAAAACGCCGCCCATGGGCTGGCTCTCCTGGGAAAGGTTTAGGTGCAACGTAGACTGCACGAATGATCCCGACAATTGCATCAGTGATCGACTCCTTCGCACAATGGCAGACATTGTTGTAGCAGAAGGGTACGCAGCACTTGGCTACGAGTACATTAACGTTGACGACTGCTGGCTGGAAAAAAACAGAGGCATTAAAGGCCAACTTGTGCCGGCCAAAAAGAGGTTCCCACATGGCATGAAAAATCTAGCAAACTATATCCAGTCGAAAGGTCTTAAGTTCGGAATCTATGAAGATTATGGTAACTACACGTGCGGTGGCTACCCTGGAAGTTTGGGCCATTTAGAAACTGACGCTCAGACTTTCGCGTCCTGGGACGTCGACTATGTAAAGCTGGACGGATGTTTTTCGAATGCTTCTGAAATGGATAAAGGGTATCCCGAGTTTGGATTGCACCTGAACCAAACTGGTCGACCCATGATATACTCGTGTGAATGGCCACTTTATACAATTGCTGCCGGAGTTGAGACAAACTATACCGCCATAATGGAGAACTGTAACCTTTGGAGGAACTTTGACGACATTCAGGACAATTGGCATAGTTTACAAACGATCATAGATTATTACGGGGACAATCAGGACACGATTGTGCCAGTCGCAGGCCCGGGGCACTGGAACGATCCCGACATGCTGATCATCGGCAATTTCGGGTTAAGTTACGAGCAGAGCAAAACCCAAATGGCGATGTGGGCTATTCTAGCGGCGCCGCTATTGATGTCCGCCGATCTGAGAACGATCCGACCGGAATTCAAAGCCATTTTACAAAATAAGAAAATCATCGCCGTGGATCAGGACCCGTTGGGTATACAGGGTCGGCGCATCTACAAACATGAGGGTATTGAGATCTGGACGAAGCCGATAACTCCCGTCCGTCAGAAGTACTACTCTTACGCCGTAGCGTTCGTGAATAGGAGAACAGACGACGGTATGCCTTCCAACGTGTCCATGACACTGAAGGAGCTTGGACTGCTGTATACCGGAGGATACACCGTAGAGGATTTATACGACGACGTGAGTTACGGCGTCCTGACGCCGCAGAAGAAGATTACAGTCAAGGTGAATCCATACGGCGTTGTGATGCTACGTTGCAACCTCCACTAA------------------------------------------------------------------------------------
>NAGA-like_Ache
ATGTCGCAGACGGTATGGATATGGTGTTTGCTTGTGTCAGTGGCGGATTTGACATTGGCCCTTGAGAACGGCCTGGTGAAAACGCCGCCTATGGGGTGGCTCGCCTGGGAAAGGTTTAGGTGCAACACAGACTGCAAGAATGATCCTGACAACTGCATCAGCGATCGGCTCTTTCGCACGATGGCAGACATTGTTGTGGCAGAAGGGTACGCAGCAGTTGGCTACGAGTACATTAACGTCGACGACTGCTGGCTGGAAAAAGACAGAAGCGTTAATGGCCAACTTGTGCCGGACAGACAAAGGTTCCCATATGGCATGAAAAGTCTCGCAAACTATATCCATTCGAAAGGTCTTAAGTTCGGGATCTATGAGGATTTTGGTAACTACACCTGCGCTGGCTACCCTGGAATATTGGGGTACTTAGAAACCGATGCTCTAACATTCTCGTCCTGGGACGTCGATTATGTAAAGCTGGACGGATGTTATTCGCATCCTTCTGAAATGGATAGAGGGTATCCTGAGTTTGGATTCCACCTGAACCAAACTGGTCGACCTATGGTATACTCGTGTAGCTGGCCAGTTTATCAAATTTATGCCGGAATGCAGCCAAACTATACCGCCATAACGGAGCACTGTAACCTTTGGAGGAACTACGACGACATTCAGGACTCGTGGAGTAGCTTAGAAACAATCATAGATTATTACGGGAACAATCAGGACTCGATTGTGCCAAACGCTGGCCCGGGGCACTGGAACGATCCCGACATGCTGATCATCGGCAATTTCGGGTTAAGTTACGAGCAGAGCAAAACGCAAATGGCGTTGTGGGCTATTTTAGCGGCGCCTCTATTGATGTCCGTCGATCTGAGAACGATCCGACCGGAATACAAAGCCATTTTACAAAATAGGAAAATCATCGCCGTGGATCAGGACCCGCTAGGTATACAGGGTCGGCGCATCTACAAACATAAGGGTATTGAGATCTGGGCGAGGCCGATAACTCCCGTCTATCAGAATTACTTCTCTTACGCCATAGCGTTCGTGAATAGGAGAACG---GACGGTACGCCTTCCGACGTGTCCGTTACACTGAAGGAGCTTGGACTGCAGTATCCTGGAGGATACGGCGTAGAGGATTTATACGAGGACGTGAATTACGGCGTCCTGACGCCGCAAACGAAGATAAAAGTCAAGGTGAATCCATCCGGCGTTGTGATACTACGTTGCGACCTCCACTTAGATGATATTTTCGATACGAATCAATTCCCCCAGTACACGCCATCGAATCAGCTGTTCAAAGTCAGACAGAACTCGTTCAAGTAA
>NAGA-like_Amin
ATGTCGCAGACGGTATGGATATGGTGTTTGCTTGtgtcagtggcggatttgaCATTGGCCCTCGAGAACGGCCTGGTGAAAACGCCGCCCATGGGCTGGCTCGCCTGGGAAAGGTTTAGGTGCAACACAGACTGCAAGAATGATCCCGACAACTGTATTAGTGATCGTCTCTTCCGCACAATGGCAGACATTGTTGTGGCAGAAGGGTACGCAGCAGTTGGCTACGAGTACATCAACGTCGACGACTGCTGGTTGGAGAAAGACAGAAGCGTTACCGGGCAACTGGTGCCAGACAGACAAAGGTTCCCATATGGCATGAAAAGTCTGGCAAACTATATCCACTCGAAGGGCCTTAAGTTCGGGATCTACGAGGACTTTGGTAACTACACGTGTGCCGGCTACCCTGGAATTTTGGGATACCTAGAAACCGACGCTCTAACTTTCTCATCCTGGGACGTCGACTATGTGAAGCTGGACGGATGTTACTCGCATCCTTCTGAAATGGACAGAGGGTACCCCGAGTTCGGATTCCACCTGAACCAAACTGGTCGACCCATGGTGTACTCCTGTAGCTGGCCAGTTTATCAAATTTATGCGGGAATGCAGCCGAACTACACCGCCATAACGGAGAACTGCAACCTTTGGAGGAACTACGACGATATTCAGGACTCGTGGAGTAGCTTAGAAACGATCATAGATTATTACGGGAACAACCAGGACTCGATCGTGCCGAACGCTGGCCCGGGACACTGGAACGATCCCGACATGCTGATCATCGGGAATTTTGGTCTGAGCTACGAGCAGAGCAAAACGCAAATGGCGTTGTGGGCCATTTTAGCCGCGCCGCTGCTGATGTCTGTCGATCTCAGAACGATCCGACCGGAGTACAAAGCCATTTTACAGAATAGGAAAATCATCGCCGTGGACCAGGACCCGCTAGGTATACAGGGCCGGCGCATCTACAAACATAAGGGTATTGAGATCTGGGCGAGGCCGATAACTCCCGTCTATCAGAATTACTTCTCTTACGCCATAGCGTTCGTGAATAGGAGAACG---GACGGTACGCCTTCCGACGTGTCGGTCACACTGAAGGAGCTTGGGCTGCAGTATCCCGGAGGATACGGCGTAGAGGATTTATACGAGGACGTGAATTACGGCGTCCTGACGCCGCAGACGAAGATCAAAGTGAAGGTGAATCCATCCGGCGTTGTGATACTACGTTGCGATCTCCACTTAGAAGATATTTTCGATACGAACCAATTCCCCCAGTACACGCCATCGAATCAGCTGTTCAAAGTCAGACAGAACTCGTTCAAGTGA
>NAGA-like_Ador
ATGTCGCAGACGGTATGGATATGGTGTTTGCTTgtgtcagtggcggatttgaCATTGGCCCTTGAGAACGGCCTGGCGAAAACGCCGCCCATGGGCTGGCTCGCCTGGGAAAGGTTTAGGTGCAACACGGACTGCAAGAATGACCCCGACAACTGCATCAGTGATCGGCTCTTTCGCACAATGGCAGACATTGTTGTGGCAGAAGGGTACGCAGCAGTTGGCTACGAGTACATTAACGTTGACGACTGCTGGTTGGAAAAAGACAGAAGTGTTACCGGGCAACTTGTGCCAGACAGACAAAGGTTTCCATATGGCATGAAAAGTCTCGCAAACTATATCCATTCGAAAGGTCTTAAGTTCGGGATCTACGAAGACTTTGGTAACTACACATGCGCCGGCTACCCTGGGATATTGGGTTACTTAGAGACCGACGCTCTGACTTTCTCGTCCTGGGACGTCGATTATGTAAAGTTGGACGGATGTTATTCGCATCCTTCTGAAATGGATAGAGGGTATCCCGAGTTTGGATTCCACCTGAACCAAACTGGTCGACCTATGGTGTACTCGTGCAGCTGGCCAGTTTATCAAATTTATGCTGGAATGCAGCCGAACTATACCGCCATAACGGAGAACTGTAACCTTTGGAGGAACTACGACGACATTCAGGACTCGTGGAGTAGTTTAGAAACAATCATAGATTATTACGGGAACAATCAGGACTCGATTGTGCCGAACGCTGGCCCGGGGCACTGGAACGATCCCGACATGCTGATCATCGGCAACTTCGGGTTAAGTTACGAGCAGAGTAAAACGCAAATGGCGCTGTGGGCTATTTTAGCGGCGCCGCTGTTGATGTCCGTCGATCTGAGAACGATCCGACCGGAATACAAAGCCATTTTACAGAATAGGAAAATCATCGCCGTGGATCAGGACCCGCTAGGTATACAGGGTCGGCGCATCTACAAACATAAGGGTATTGAGATCTGGGCGAGGCCGATAACTCCCGTCTATCAGAATTACTTCTCTTACGCCATAGCGTTCGTGAATAGGAGAACG---GACGGTACGCCTTCCGACGTGTCCGTTACACTGAAGGAGCTTGGACTGCAGTATCCCGGAGGATACGGCGTGGAGGATTTATACGAGGACGTGAATTACGGCGTCCTGACGCCGCAGACGAAGATAAAAGTCAAGGTGAATCCATCCGGCGTTGTGATACTACGTTGCGACCTCCACTTAGAAGATATTTTCGATACGAATCAATTCCCCCAGTACACGCCATCGAATCAGCTGTTCAAAGTCAGACAGAACTCGTTCAAATAA
>NAGA-like_Aful
ATGTCGCAGACGGCGTGGATATGGTGTTTGCTTgtgtcagtggcggatttgacATTGGCCCTTGAGAACGGCCTGGTGAAAACGCCGCCCATGGGCTGGCTGGCCTGGGAAAGGTTTAGGTGCAACACCGACTGCAAGAACGATCCTGACAATTGCATCAGCGATCGGCTCTTTCGCACAATGGCAGACATTGTTGTGGCAGAAGGGTACGCAGCAGTTGGCTACGAGTACATTAACGTTGACGACTGCTGGTTGGAAAAAGACAGAGGCGTCAATGGGCAACTTGTGCCGGACAGACAAAGGTTCCCGTACGGCATGAAAAGTCTCGCAAACTATATACATTCGAAGGGTCTTAAGTTCGGGATCTACGAGGATTTTGGTAACTACACGTGCGCCGGCTACCCTGGAATATTGGGCTACTTAGAGACCGACGCTCTAACTTTCTCGTCCTGGGACGTCGATTATGTAAAGCTGGACGGATGTTATTCGCATCCTTCTGAGATGGATAGAGGGTATCCCGAGTTTGGATTCCACCTGAACCAAACTGGTCGACCCATGGTATACTCGTGCAGCTGGCCAGTTTATCAAATTTATGCCGGAATGCAGCCGAACTACACCGCCATAACGGAGAACTGCAACCTTTGGAGGAACTACGACGACATTCAGGACTCGTGGAGTAGCTTAGAAACAATCATAGACTATTACGGGAACAATCAGGACTCGATTGTGCCGAACGCTGGCCCCGGGCACTGGAACGATCCCGACATGCTGATCATCGGCAATTTCGGGTTAAGTTACGAGCAGAGCAAAACGCAAATGGCGTTGTGGGCTATCCTAGCGGCGCCGCTATTGATGTCCGTCGATCTGAGAACGATCCGACCGGAGTACAAAGCGATTTTACAGAATAGGAAGATCATCGCCGTAGATCAGGACCCGCTAGGTATACAGGGTCGGCGCATCTACAAACATAAGGGTATTGAGATCTGGGCGAGGCCGATAACTCCCGTCTATCAGAATTACTTCTCTTACGCCATAGCGTTCGTGAATAGGAGAACG---GACGGTACGCCTTCCGACGTGTCCGTTACACTGAAGGAGCTTGGACTGCAGTATCCCGGAGGATACGGCGTAGAGGATTTATACGAGGACGTGAATTACGGCGTCCTGACGCCGCAAACGAAGATAAAAGTCAAGGTGAATCCATCCGGCGTTGTGATACTACGTTGCGACCTCCACTTAGAAGATATTTTCGATACGAATCAATTCCCCCAGTACACGCCATCGAACCAGCTCTTCAAAGTCAGACAGAACTCGTTCAAGTGA
>NAGA-like_Ahae
ATGTCGCAGACGGTATGGATATGGTGTTTGCTTgtgtcagtggcggatttgaCATTGGCCCTTGAGAACGGCCTGGTGAAAACGCCGCCCATGGGCTGGCTCGCCTGGGAGAGGTTTAGGTGCAACACAGACTGCAAGAATGATCCCGACAATTGCATCAGTGATCGGCTCTTTCGCACAATGGCAGACATTGTCGTGGCAGAAGGGTACGCAGCAGTTGGCTACGAGTACATTAACGTTGATGACTGCTGGTTGGAAAAAGACAGAAGCGTTACTGGGCAACTTGTGGCGGACAGACAAAGGTTCCCATATGGCATGAAAAGTCTGGCGAACTATATCCACTCGAAAGGTCTTAAGTTCGGAATCTATGAGGATTTTGGTAACTACACGTGTGCTGGCTACCCTGGAATATTGGGGTACTTAGAAACCGATGCTCTCACTTTTTCGTCTTGGGACGTCGATTATGTAAAACTGGACGGATGTTATTCGCATCCTTCTGAAATGGATCGAGGGTATCCTGAGTTTGGATTCCACCTGAACCAAACTGGTCGACCTATGGTATACTCGTGTAGCTGGCCAGTTTATCAGATTTATGCCGGAATGCAGCCAAACTATACCGCCATAACGGAGCACTGTAACCTTTGGAGGAACTACGACGACATTCAGGACTCGTGGAGTAGCTTAGAAACGATCATAGATTATTACGGGAACAATCAGGACTCGATTGTGCCAAACGCTGGCCCGGGGCACTGGAACGATCCCGACATGCTGATCATCGGCAATTTCGGGTTGAGTTACGAGCAGAGCAAAACGCAAATGGCGTTGTGGGCTATTTTAGCGGCGCCTCTATTGATGTCCGTCGATCTGAGAACGATCCGACCGGAATACAAAGCCATTTTACAAAATAGGAAAATCATCGCCGTGGATCAGGACCCGCTAGGTATACAGGGTCGGCGCATCTACAAACATAAGGGTATTGAGATCTGGGCGAGGCCGATAACTCCCGTCTATCAGAATTACTTCTCTTACGCCATAGCGTTCGTGAATAGGAGAACG---GACGGTACGCCTTCCGACGTGTCCGTTACACTGAAGGAGCTTGGACTGCAGTATCACGGAGGATACGGCGTAGAGGATTTATACGAGGACGTGAATTACGGCGTCCTGACGCCGCAGACGAAGATAAAAGTCAAGGTGAATCCATCCGGCGTTGTGATACTACGTTGCGACCTCCACTTAGAAGATATTTTCGATACGAATCAATTCCCCCAGTACACGCCATCGAATCAGCTGTTCAAAGTCAGACAGAACTCGTTCAAGTAA
>NAGA-like_Ahat
ATGTCGCAGGCGGTATGGATATGGTGTTTGCTTGTGTCAGTGGCGGATTTGACATTGGCCCTTGAGAACGGCCTGGTGAAAACGCCGCCAATGGGCTGGCTCGCCTGGGAAAGGTTTAGGTGCAACACGGACTGCAAGAACGATCCCGACAACTGCATCAGTGATCGTCTCTTTCGCACAATGGCAGACATTGTTGTGGCAGAAGGGTACGCAGCAGTTGGCTACGAGTACATTAACGTCGACGACTGCTGGTTGGAAAAAGACAGAAGCGTTACCGGGCAACTTGTGCCGGACAGACAAAGGTTCCCATATGGCATGAAAAGTCTGGCAAACTATATCCATTCCAAAGGTCTTAAGTTCGGGATCTACGAAGATTTTGGCAACTACACGTGCGCTGGCTATCCTGGAATCCTGGGGTACTTAGAAACCGACGCTCTGACTTTCTCGTCCTGGGACGTCGACTACGTAAAGCTGGACGGATGTTATTCGCATCCTTCTGAAATGGATAGAGGGTATCCCGAGTTTGGATTCCACCTGAACCAAACTGGCCGGCCTATGGTATACTCGTGTAGCTGGCCAGTTTATCAAATTTATGCTGGAATGCAGCCGAACTATACCGCCATAACGGAGAACTGCAACCTTTGGAGGAACTACGACGACATTCAGGACTCGTGGAGTAGCTTAGAAACAATCATAGATTATTACGGGAACAATCAGGACTCGATTGTGCCGAACGCTGGCCCGGGTCACTGGAACGATCCCGACATGCTGATCATCGGCAACTTCGGGTTAAGTTACGAGCAGAGCAAAACGCAAATGGCGTTGTGGGCTATTCTAGCGGCGCCGCTGTTGATGTCCGTCGATCTGAGAACGATCCGACCGGAATACAAAGCCATCCTACAAAATAGGAAAATCATCGCCGTGGATCAGGACCCGCTAGGTATACAGGGTCGGCGCATCTACAAACATAAGGGTATTGAGATCTGGGCGAGGCCGATAACTCCCGTCTATCAGAATTACTTCTCTTACGCCATAGCGTTCGTGAATAGGAGAACG---GACGGTACGCCTTCCGACGTGTCCGTTACGCTGAAGGAGCTTGGGCTGCAGTATCCCGGAGGATACGGCGTAGAGGATTTATACGAGGACGTGAATTACGGCGTCCTGACGCCGCAGACGAAGATAAAAGTCAAGGTGAATCCATCCGGCGTTGTGATACTACGTTGCGACCTCCACTTAGAAGATATTTTCGATACGAATCAATTCCCCCAGTACACGCCATCGAATCAGCTCTTCAAAGTCAGACAGAACTCGTTCAAGTAG
>NAGA-like_Abuc
ATGTCGCAGACGGTATGGATATGGTGTTTGCTTGTGTCAGTGGCGGATTTGACATTGGCCCTCGAGAACGGCCTGGTGAAAACGCCGCCCATGGGCTGGCTCGCCTGGGAAAGGTTTAGGTGCAACACGGACTGCAAGAATGATCCCGACAACTGCATCAGTGATCGGCTGTTTCGCACAATGGCAGACATTGTTGTGGCAGAAGGATACGCAGCAGTTGGCTACGAGTACATTAACGTCGACGACTGCTGGTTGGAAAAAGACAGAAGCGTTAACGGGCAACTTGTGGCGGACAGACAAAGGTTCCCATATGGCATGAAAAGTCTCGCAAACTATATCCATTCGAAAGGTCTTAAGTTCGGGATCTACGAAGACTTTGGTAACTACACGTGCGCTGGCTACCCTGGAATATTGGGTTACTTAGAAACCGACGCTCTGACTTTCTCGTCCTGGGACGTCGACTATGTAAAGCTGGACGGATGTTATTCGCTTCCATCCGAAATGGATAGAGGGTATCCCGAGTTTGGATTCCACCTGAACCAAACTGGTCGACCTATGGTGTACTCGTGCAGCTGGCCAGTTTATCAAATTTATGCCGGAATGCAGCCGAACTACACCGCCATAACGGAGCACTGTAACCTTTGGAGGAACTACGACGACATTCAGGACTCGTGGAGTAGCTTAGAAACGATCATAGATTATTACGGGAACAATCAGGACTCGATTGTGCCAAACGCTGGCCCCGGGCACTGGAACGATCCCGACATGCTGATCATCGGCAATTTCGGGTTAAGTTACGAGCAGAGCAAAACGCAAATGGCGTTGTGGGCTATTTTAGCGGCGCCGCTGTTGATGTCCGTCGATCTGAGGACGATCCGACCGGAGTACAAAGCCATTTTACAAAATAGGAAAATCATCGCCGTGGATCAGGACCCGCTAGGTATACAGGGTCGGCGCATCTACAAACATAAGGGTATTGAGATCTGGGCGAGGCCGATAACTCCCGTCTATCAGAATTACTTCTCTTACGCCATAGCGTTCGTGAATAGGAGAACG---GACGGTACGCCTTCCGACGTGTCCGTTACACTGAAGGAGCTTGGCCTGCAGTATCCCGGAGGATACGGCGTAGAGGATTTATACGAGGACGTGAATTACGGCGTCCTGACGCCGCAAACGAAGATAAAAGTCAAGGTGAATCCATCCGGCGTTGTGATACTACGTTGCGACCTCCACTTAGAAGATATTTTCGATACGAATCAATTCCCCCAGTACACGCCATCGAATCAGCTCTTCAAAGTCAGACAGAACTCGTTCAAGTGA


>galM_Acam
ATGGGTTCGAGCGGTGAAGAATCAATAATAATGAAGAAATGGGGATCTATCGATGGACGATGCATAGAAAAGTACACATTAAAAAACAAAGCTGGTCAAGAGGTGGATATTATAACATACGGTGCGACGATAACATCCATTAGAACACCAGATAAACAGGGTAGAATATCGGACATCGTCCTAGGCTTCGATAACGTCCAAGGGTACACGGGTGCGAGCAATCCGTATTTCGGCGCGACGATAGGGCGAGTTGCGAACCGTATTGGTAAAGGTGAATTTATTTTAAATGGAATCAAGTATCATTTGTCCAGGAACAAAGGGCAGAACAGCCTTCACGGTGGTGTGAAGGGTTGGAATTCGAAAATATGGAATGCCACTATTCGAAACGACTGGCTCGTATTGTCGCTATTAAGCGAAGACGGCGACGAAGGTTATCCAGGGGCTGCTATAGTTTCTGCAGCTTTTAAGCTAACCGCTGACGGCGAGTTGCGTATCGTTATGAAAGTTTTCGTTACCAAAGCTACCCCGATCAACTTGACTAATCACAGTTACTTCAACTTGGCTGGCCATGAAAGTAATGCTACCGAACTGTATAAACATCGGGTCACATTAAACGCGAATAGCTGGACCGTTACCGACGCAGAAAGTATTCCCACTGGTGAAATTCGATCGGTTGAGAATACTATAATGGATTTGAGAAACTCCACGACACTTGGGGATGTTATCGATAAAGTGTCTGGCGGTGGTTACGATCACAATTTTTGTATCACG---GCGAATAACGCTGGGAACGATACAGAATTTGTTGCTAGAGTATTACATCCGACTTCTGGAAGATACTTGGAGGTTTATTCCAATCAGCCGGGCGTACAATTTTATACATCTAATTTCCTGCCCGAACAAGGAAGCCCGGGCATTCGAGGAAAGAGTAACAGTGAATACTTTAAGCACGGAGCATTCTGCTTGGAAACACAGAATTATCCAGACGCTGTGAATCATAAAAACTTTCCCAACAGTATACTCGAACCTGGAGAGATCTATTGTCATACTGTTACTTATAAATTTGGAGTAATAGCTTGA
>galM_Ache
ATGGATTCGAGCGGTGAAGAATCAATAATAATGGAGAAATGGGGATCCATCGATGGACGATGCATAGAAAAGTACACATTAAAAAACAAAGTTGGTCATGAGGTGGATATTATAACATACGGTGCGACGATAACGTCCATTAGAACACCAGATAAACACGGTAAAATAGCGGACATCGTCCTAGGCTTCGATGACATCCAAGGGTACACGAGTGCGAGCAATCCGTATTTCGGCGCGACGATAGGGCGAGTTGCGAACCGTATTGGTAAAGGTCAATTTATTTTGAAAGGAATCGAGTATCATGTAACCAGGAACAAAGGGCAGCACAGTCTTCACGGTGGTGCGAAGGGTTGGAGTTCGAAAATATGGAATGCCACTATTCGAAACGACTGGCTCGTATTGACGCTATTAAGCGAAGACGGTGACGAAGGTTATCCAGGGGCTGCTATAGCTTCTGCAGCTTTTAACCTAACCGCTGACGGCGAGTTGCGTATCGTTATGAAAGCTTTCGTTACCAAAGCTACCCCGATCAACTTGACTAATCACAGTTACTTCAACTTGGCCGGCCATGAAAGTAATGCTACCGAACTATATAAACATAAAGTCACGTTAAATGCGAATAGTTGGACCGTTACCGACGCAGAAAGTATTCCCACCGGTGAAATTCGATCGGTTGAGAATACTATAATGGATTTGAGAAACTCGACAACACTTGGGTGTGTTATCGATAAAGTGTCTGGCGGTGGTTACGATCATAATTTTTGTGTCACA---GCGACTGACACTGGGGACGATATAGAATTTGTTGCTAGAGTGTTACATCCGACTTCTGGAAGATACTTGGAGATTTATTCCAATCAACCAGGCGTACAATTTTATACATCTAATTTCCTGCCCGAACAAGGAAGCCCGGGTATTCAAGGAAAGAATAAAAGTGAATACTTTAAGCATGGAGCATTCTGCTTGGAAACACAGAATTATCCAGATGCTGTGAATCATAAAAACTTTTACAACAGTATACTCGAACCTGGAAAGATCTATTATCATAGTGTTAATTATAAATTTGGAGTAATAGCTTGA
>galM_Ahun
ATGGGTTCGAGCGGTGAAGAATCAATAATAATGGAGAAATGGGGATCTATCGATGGACGATGCATAGAAAAGTACACATTAAAAAACAAAGCTGGTCAAGAGGTGGATATTATAACATATGGTGCGACGATAACATCCATTAGAACACCAGATAAACAGGGTAGAAAATCGGACATCGTCCTAGGCTTCGATAACGTCCAAGGGTACACGGGTGCGAGCAATCCGTATTTCGGCGCGACGATAGGGCGAGTTGCGAACCGTATTGGTAAAGGTGAATTTATTTTAAATGGGATCAAGTATCATTTGTCCAGGAACAAAGGGCAGAACAGCCTTCACGGTGGTGTGAAGGGTTGGAATTCGAAAATATGGAATGCCACTATTCGAAACGACTGGCTCGTATTGTCGCTATTAAGCGAAGACGGCGACGAAGGTTATCCAGGGGCTGCTATAGCTTCTGCAGCTTTTAAGCTAACCGCTGACGGCGAGTTGCGTGTCGTTATGAAAGTTTTCGTTACCAAAGCTAACCCGATCAACTTGACTAATCACAGTTACTTCAACTTGGCTGGCCATGAAAGTAATGCTACCGAACTGTATAAACATCGAGTCACGTTAAATGCGAATAGCTGGACCGTTACCGACGCAGAAAGTATTCCCACTGGTGAAATTCGATCGGTTGAGAACACTATAATGGATTTGAGAAACTCCACGACACTTGGGGATGTTATCGATAAAGTGTCTGGCGGCGGTTACGATCATAATTTTTGTATCGCG---GCGAATAACGCTGCGAACGATACAGAATTTGTTGCTAGAGTATTACATCCGACTTCTGGAAGATACTTGGAGGTTTATTCCAATCAGCCGGGCGTACAATTTTATACATCTAATTTCCTGCCCGAACAAGGAAGCCCGGGCATTCGAGGAAAGAGTAACAGTGAATATTTTAAGCACGGAGCATTCTGCTTGGAAACGCAGAATTATCCAGACGCCGTGAATCATAAAAACTTTCCCAACAGTATACTCGAACCTGGAGAGATCTATCGTCATACTGTTACTTATAAATTTGGAGTAATAGCTTGA
>galM_Asp1
ATGGGTTCGAGCGGTGAAGAATCAATAATAATGGAGAAATGGGGATCTATCGATGGACGATGCATAGAAAAGTACACATTAAAAAACAAAGCTGGTCAAGAGGTGGATATTATAACATATGGTGCGACGATAACATCCATTAGAACACCAGATAAACAGGGTAGAAAATCGGACATCGTCCTAGGCTTCGATAACGTCCAAGGGTACACGGGTGCGAGCAATCCGTATTTCGGCGCGACGATAGGGCGAGTTGCGAACCGTATTGGTAAAGGTGAATTTATTTTAAATGGGATCAAGTATCATTTGTCCAGGAACAAAGGGCAGAACAGCCTTCACGGTGGTGTGAAGGGTTGGAATTCGAAAATATGGAATGCCACTATTCGAAACGACTGGCTCGTATTGTCGCTATTAAGCGAAGACGGCGACGAAGGTTATCCAGGGGCTGCTATAGCTTCGGCAGCTTTTAAGCTAACCGCTGACGGCGAGTTGCGTGTCGTTATGAAAGTTTTCGTTACCAAAGCTAACCCGATCAACTTGACTAATCACAGTTACTTCAACTTGGCTGGCCATGAAAGTAATGCTACCGAACTGTATAAACATCGAGTCACGTTAAATGCGAATAGCTGGACCGTTACCGACGCAGAAAGTATTCCCACTGGTGAAATTCGATCGGTTGAGAACACTATAATGGATTTGAGAAACTCCACGACACTTGGGGATGTTATCGATAAAGTGTCTGGCGGCGGTTACGATCATAATTTTTGTATCGCG---GCGAATAACGCTGCGAACGATACAGAATTTGTTGCTAGAGTATTACATCCGACTTCTGGAAGATACTTGGAGGTTTATTCCAATCAGCCGGGCGTACAATTTTATACATCTAATTTCCTGCCCGAACAAGGAAGCCCGGGCATTCGAGGAAAGAGTAACAGTGAATATTTTAAGCACGGAGCATTCTGCTTGGAAACGCAGAATTATCCAGACGCCGTGAATCATAAAAACTTTCCCAACAGTATACTCGAACCTGGAGAGATCTATCGTCATACTGTTACTTATAAATTTGGAGTAATAGCTTGA
>galM_Asp2
ATGGGTTCGAGCGGTGAAGAATCAATAATAATGGAGAAATGGGGATCTATCGATGGACGATGCATAGAAAAGTACACATTAAAAAACAAAGCTGGTCAAGAGGTGGATATTATAACATACGGTGCGACGATAACATCCATTAGAACACCAGATAAACAGGGTAAAATATCGGACATCGTCCTAGGCTTCGATAACGTCCAAGGGTACACGGGTGCGAGCAATCCGTATTTCGGCGCGACGATAGGGCGAGTTGCGAACCGTATTGGTAAAGGTGAATTTATTTTAAATGGAATCAAGTATCATTTGTCCAGGAACAATGGGCAGAACAGCCTTCACGGTGGTGTGAAGGGTTGGAATTCGAAAATATGGAATGCCACTATTCGAAACGACTGGCTCGTATTGTCGCTATTAAGCGAAGACGGCGACGAAGGTTATCCAGGGGCTGCTATAGCTTCTGCAGCTTTTAAGCTAACCGCTGACGGCGAGTTGCGTGTCGTTATGAAAGTTTTCGTTACCAAAGCTACCCCGATCAACTTGACTAATCACAGTTACTTCAACTTGGCTGGCCATGAAAGTAATGCTACCGAACTGTATAAACATCGAGTCACATTAAATGCGAATAGCTGGACCGTTACCGACGCAGAAAGTATTCCCACCGGTGAAATTCGATCGGTTGAGAATACTATAATGGATTTGAGAAACTCCACGACACTTGGGGATGTTATCGATAAAGTGTCCGGCGGTGGTTACGATCATAATTTTTGTATCGCG---GCGAACAACGCTGCGAACGATACAGAATTTCTTGCTAGAGTATTACATCCGACTTCTGGAAGATACTTGGAGGTTTATTCCAATCAGCCGGGCGTACAATTTTATACATCTAATTTCCTGCCCGAACAAGGAAGCCCGGGCATTCGAGGAAAGAGTAACAGTGAATATTTTAAGCACGGAGCATTCTGCTTGGAAACGCAGAATTATCCGGACGCCGTGAATCATAAAAACTTTCCCAACAGTATACTCGAACCTGGAGAGATCTATCGTCATACTGTTACTTATAAATTCGGAGTAATAGCTTGA
>galM_Astr
ATGGGTTCGAGCGGTGAAGAATCAATAATAATGGAGAAATGGGGATCTATCGATGGACGATGCATAGAAAAGTACACATTAAAAAACAAAGCTGGTCAAGAGGTGGATATTATAACATATGGTGCGACGATAACATCCATTAGAACACCAGATAAACAGGGTAGAAAATCGGACATCGTCCTAGGCTTCGATAACGTCCAAGGGTACACGGGTGCGAGCAATCCGTATTTCGGCGCGACGATAGGGCGAGTTGCGAACCGTATTGGTAAAGGTGAATTTATTTTAAATGGGATCAAGTATCATTTGTCCAGGAACAAAGGGCAGAACAGCCTTCACGGTGGTGTGAAGGGTTGGAATTCGAAAATATGGAATGCCACTATTCGAAACGACTGGCTCGTATTGTCGCTATTAAGCGAAGACGGCGACGAAGGTTATCCAGGGGCTGCTATAGCTTCTGCAGCTTTTAAGCTAACCGCTGACGGCGAGTTGCGTGTCGTTATGAAAGTTTTCGTTACCAAAGCTAACCCGATCAACTTGACTAATCACAGTTACTTCAACTTGGCTGGCCATGAAAGTAATGCTACCGAACTGTATAAACATCGAGTCACGTTAAATGCGAATAGCTGGACCGTTACCGACGCAGAAAGTATTCCCACTGGTGAAATTCGATCGGTTGAGAACACTATAATGGATTTGAGAAACTCCACGACACTTGGGGATGTTATCGATAAAGTGTCTGGCGGTGGTTACGATCATAATTTTTGTATCGCG---GCGAATAACGCTGCGAACGATACAGAATTTGTTGCTAGAGTATTACATCCGACTTCTGGAAGATACTTGGAGGTTTATTCCAATCAGCCGGGCGTACAATTTTATACATCTAATTTCCTGCCCGAACAAGGAAGCCCGGGCATTCGAGGAAAGAGTAACAGTGAATATTTTAAGCACGGAGCATTCTGCTTGGAAACGCAGAATTATCCAGACGCCGTGAATCATAAAAACTTTCCGAACAGTATACTCGAACCTGGAGAGATCTATCGTCATACTGTTACTTATAAATTTGGAGTAATAGCTTGA
>galM_Amin
ATGGCTTCGAGCGGTGAGGAATCAATAGTAATGGAGAAATGGGGATCTGTCGATGGACGGTGCATAGAAAAGTACACATTAAAAAACAAAGCTGGTCAAGAGGTGGATATTGTAACATACGGCGCGACGATAACGTCCATTAGAACACCAGATAAACAGGGTAGAACAGCGGACATCGTCCTAGGCTTCGATAACGTCCAAGGGTACACGGGTGCGAGCAATCCGTATTTCGGCGCGACGATAGGGCGAGTTGCGAACCGTATTGGTAAAGGTGAATTTATTGTAAACGGAATCAAGTATCAAGTGTCCAGGAACAAAGGGGCGAACAGTCTTCACGGTGGTGTGAAGGGTTGGAATTCGAAAATATGGAACGCCACTGTCCGAAACGACTGGCTCGTATTGTCGCTACTAAGCGAAGATGGCGACGAAGGTTATCCAGGGGCTGCTATAGCTTCTGCAGCTTTCAAGCTAACCGCTGACGGCGAGTTGCGTGTCGTTATGAAAGTCTTCGTTACCAAAGCTACCCCGATCAACTTGACTAATCACAGCTACTTCAACTTGGCTGGCCATGATGGCAATGCTACCGAACTGTATCAACATCGAGTCACAATAAATGCGAATAGTTGGACCGTTACCGACGCCGAAAGTATTCCCACTGGTGAAATTCGATCGGTTGAGAATACTATAATGGATTTGAGAAACCCGACGACACTTGGGGATGTTATCGATAAAGTGCCTGGCGGTGGTTACGATTACAATTTTTGTATCACG---GCGAATAACGCCGCGAAGGATAACGAATTTGTTGCTAGAGTATTACATCCGACTTCTGGAAGATTCTTGGAGATTTATTCCAATCAACCAGGCGTACAATTTTATACGTCTAATTTCCTGCCCGAACCAGGAAGCCCGGGTATTCGAGGAAAGAATAACAGCGAATATTTCAAGCACGGAGCATTCTGCTTGGAAACGCAGAATTATCCAGATGCTGTGAATCATAAAAACTTTCCCAACAGTATACTCGAACCTGGAGAGATCTATTGTCATACTGTTACTTATAAATTTGGAGTAACAGCTTGA
>galM_Ador
ATGGATTCGAGCGGTGAAGAATCAATAATAATGGAGAAATGGGGATCTGTCGATGGACGATGCATAGAAAAGTACACGTTAAAAAACAAAGCTGGTCAAGAGGTGGATATTGTAACATACGGCGCGACGATAAGGTCCATCAGAACACCAGATAAACAGGGTAGAATAGCGGACATCGTCCTAGGCTTCGATAACGTCCAAGGGTACACGGATGCGAGCAATCCGTATTTCGGCGCGACGATAGGGCGAGTTGCGAACCGTATTGGTAAAGGTGAATTTATTTTAAATGGAATCAAGTATCAAGTCTCCAGGAACAAAGGGCAGAACAGTCTTCACGGCGGTGTGAAGGGTTGGAGTTCGAAAATATGGAACGCCACTGTTCGAAACGACTTGCTGGTATTGTCGCTATTAAGCGAAGACGGCGACGAAGGTTATCCAGGGGCTGCTATAGCTTCTGCAGCTTTTAAGCTAACCGCTGACGGCGAGTTGCGTGTCGTTATGAAAGTTTTCGTTACCAAAGCTACCCCGATCAACTTGACTAATCACAGCTACTTCAACTTGGCTGGCCATGAAAGTAATGCTACCGAACTGTATAAACATCGAGTCACTATAAATGCGAATAGTTGGACCGTTACCGACGCCGAAAGTATTCCCACTGGTGAAATTCGATCTGTTGAAAATACTGTAATGGATTTGAGAAACTCGACGACACTTGGGGATGTTATCGATAAAGTGCCTGGCGGTGGTTACGATTATAATTTTTGTATCACG---GGGAATAACGCTGCGAACGATACAGAATTTGTTGCTAGAGTATTACATCCGACTTCTGGAAGATACTTGGAAGTTTATTCCAATCAACCGGGCGTACAATTTTATACATCTAATTTCCTACCCGAACCAGGAAGCCCGGGTATTCGAGGAAAGAATAATAGTGAATATTTTAAGCATGGAGCATTCTGCTTGGAAACACAGAATTATCCAGACGCTGTGAATCATAAAAACTTTCCCAACAGTGTACTCGAACCTGGAGAGATCTATTGCCATACTGTTACTTATAAATTTGGAGTAACAGCTTGA
>galM_Aful
ATGGGTTCGAGCGGTGAAGAATCAATAATAATGGAGAAATGGGGATCTATCGATGGACGATGCATTGAAAAGTACACGTTAAAAAACAAAGCTGGTCAAGAGGTGGATATTGTGACATACGGTGCGACGATAACGTCCATTAGAACACCAGATAAACAGGGTAATATAGCGGACATCGTCCTAGGCTTCGATAACGTCCAAGGGTACACGGATGCGAGCAATCCGTATTTCGGCGCGACGATAGGACGAGTTGCGAACCGTATTGGTAAAGGTGAATTCATTCTGAACGGAATCAAGTATCATGTATCCAGGAACAAAGGGCAGAACAGTCTTCACGGTGGTGTGAAGGGCTGGAGTTCGAAAATATGGAATGCCACTGTTCGAAACGACCGGCTCGTATTGTCGCTATTAAGCGAAGACGGCGACGAAGGTTATCCAGGGGCTGCTATAGCTTCTGCAGCTTTTACGCTAACCGCTGACGGCGAGTTGCGTGTCGTTATGAAAGCTTTCGTTACCAAAGCTACCCCGATCAACTTGACTAATCACAGTTACTTCAACTTGGCTGGCCATGAAAGTAATGCCACCGAACTGTACAAACATCGAGTCACGTTAAATGCGAACAGTTGGACCGTTACCGACGCGGAAAGCATTCCCACCGGTGAAATCCGATCGGTCGAGAATACTGTAATGGATTTGAGAAACTCGACGACACTTGGCCATGTTATCGATAAAGTGTCCGGCGGTGGTTACGATCATAATTTTTGCGTCACC---GCGAATAACACCGAGAGCGATACAGAATTTGTTGCCAGAGTATTGCACCCGACTTCTGGAAGATACTTGGAGATTTATTCCAATCAACCGGGCGTACAATTTTATACATCGAATTTCCTGCCCGAACAAGGAGGCCCGGGTATTCGCGGGAAGAATAACAGTGAATATTTCAAGCACGGAGCATTCTGCTTGGAAACGCAGAATTATCCGGACGCTGTGAATCATGAAAACTTTCCCAACAGTATACTCGGACCTGGAGACATCTATTATCATTCCGTTACTTATAAATTCGGAGTAACAGCTTGA
>galM_Ahae
ATGGATTCGAGCGGTGAAGAATCAATAAGAATGGAGAAATGGGGATCTATCGATGGACGATGCATAGAAAAGTACACTTTAAAAAACACAGCTGGTCAAGAGGTGGATATTATAACATACGGTGCGACGATAACGTCCATTAGAACACCAGATAAAGAGGGTAAAATAGCGGATGTCGTCCTAGGCTTTGATAACATCGAAGGGTACACGGGTGCGAGCAATCCGTATTTCGGCGCGACGATAGGGCGATTTGCGAACCGTATTGGTAAAGGGGAATTTACTCTGAACGGAATCAAGTATCAAGTAACCAGGAACCAAGGGAAGCACAGTCTTCACGGTGGTGCGAAGGGTTGGAATTCGAAAATATGGAACGCCACTATTCAAAACGACTGGCTCGTATTTACGCTATTAAGCGAAGACGGCGACGAAGGTTATCCAGGGGCTGTTATAGCTTCCGCAGCTTTTAGCCTAACCGCTGACGGCAAGTTGTGCGTCGTTATGAAAGGTTTCGTTACCAAAGCAACCCCGATCAACATGACTAATCACAGTTACTTCAACTTGGCCGGCCATGAAAGTAACGCTACCGAACTATACAAACATCAAGTCACGTTAAATGCGAATAGTTGGACCGTTACAGACGCAGAAAGTATTCCGACCGGTGAAATTCGATCGGTTGAGAATACTATAATGGATTTGAGAAACTCGACGACACTTGGGGATGTTATCAATAAAGTGCCTGGCGGTGGCTACGATCATAATTTTTGTGTCACACAAGCGACCAACACCGTGGACGATACGGAATTTGTTGCTAGAGTATTACATCCGACTTCTGGAAGATACTTGGAGATTTATTCCAATCAACCAGGTGTACAATTTTATACAGCTAATTTCATACCCGAAAAAGGAAGCCCAGGTATTCGAGGAAAGAATAACAGCGAATATTTTAAGCACGGGGCATTCTGCTTGGAAACACAGAATTATCCGGACGCTGTGAATCATAAAAACTTTTTCAACAGTATACTGGAGCCTGGAAAGGTCTATTATCATAGTGTTAATTATAAATTTGGAGTAGTAGCTTGA
>galM_Ahat
ATGGATTCGAGCGGTGAGGAATCAATAATAATGGAGAAATGGGGATCTATCGATGGACGATGCATAGAAAAGTACACATTAAAAAACAAAGCTGGTCAAGAGGTGGATATTGTAACATACGGTGCGACGATAACGTCCATTAGAACACCAGATAAACAGGGTAGAATAGCGGACATCGTCCTAGGCTTCGATAACGTCCAAGGGTACACGGGTGCGAGCAATCCGTATTTCGGCGCGACGATAGGGCGAGTTGCGAACCGTATTGGTAAAGGTGAATTTATGTTAAATGGAATCAAGTATCAAGTGTCCAGGAACCAAGGGCAGAACAGTCTTCACGGTGGTGTGAAGGGTTGGAATTCGAAAATATGGAACGCCACTGTTCGAAACGACTGGCTCGTATTGTCGCTATTAAGCGAAGACGGCGACGAAGGTTATCCAGGGGCTGCTATAGCTTCTGCAGCTTTTAAGCTAACCTCTAACGGCGAGTTGCGTGTCGTTATGAAAGTTTTCGCTACCAAAGCTACCCCGATCAACTTGACCAATCACAGTTACTTCAACTTGGCTGGCCATGAGAGTAATGCTACCGAACTGTATAAACATCGAGTCACATTAAATGCGAATAGTTGGACCGTTACCGACGCCGAAAGTATTCCCACTGGTGAAATTCGATCGGTTGAGAATACTATAATGGATTTGAGAAGCTCGACGACACTTGGGGACGTTATCGATAAAGTGCCTGGCGGTGGTTACGATCATAATTTTTGTATCACG---GCGAATACCGCCGCGAACGATACAGAATTCGTTGCTAGAGTATTACATCCGACTTCTGGAAGACACTTGGAGATTTATTCCAATCAACCGGGCGTACAATTTTATACATCTAATTTCCTGCCCGAGCAAGGAAGCCCGGGTATTCGAGGAAAGAATAACAGCGAATACTTTAAGCACGGGGCATTCTGCTTGGAAACACAGAATTATCCAGACGCTGTGAATCACAAAAACTTTCCCAACAGTATACTCGAACCCGGAGAGATCTATCGTCATACTGTTACTTATAAATTTGGAGTAACAGCTTGA
>galM_Abuc
ATGGATTCGAGCGGTGCGGAATCAATAATAATGGAGAAATGGGGATCTATCGATGGACGATGCATAGAAAAGTACACATTAAAAAACAAAGCTGGTCAAGAGGTGGATATTGTAACATACGGCGCGACGATAACGTCCATTAGAACACCAGATAAACAGGGTAGAATAGCAGACATCGTTCTAGGCTTCGATAACGTCCAAGGGTACACGGATGCGAACAATCCGTATTTCGGCGCGACGATAGGGCGAGTTGCGAACCGTATTGGTAAAGGTGAATTTATTTTAAACGGAATTAAGTATCAAGTGTCCAGGAACAAAGGGCAGAACAGTCTTCACGGTGGTGTGAAGGGTTGGAATTCGAAAATATGGAACGCCACTGTTCGAAACGACTGGCTCGTATTGTCGCTATTAAGCGAAGACGGCGACGAAGGTTATCCAGGGGCTGCTATAGCTTCTGCAGCTTTTAAGCTAACCGCTGACGGCGAGTTGCGTGTCGTTATGAAAGTTTTCGTTACCAAAGCTACCCCGATCAACTTGACTAATCACAGCTACTTCAACTTGGCTGGCCATGAAAGTAATGCTACCGAACTATATAAACATCGAGTCACATTAAATGCGAATAGTTGGACCGTTACCGACGCCGAAAGTATTCCCACTGGTGAAATTCGATCGGTTGAGAATACTATAATGGATTTGAGAAACTCGACGACACTCGGGGATGTTATCGATAAAGTTTCTGGAGGTGGTTACGATCATAATTTTTGCATCACG---GCGAATAACGCCGCGAACGATACAGAATTTGTTGCTAGAGTATTACATCCGACTTCTGGAAGATTCTTGGAGATTTATTCCAATCAACCGGGCGTTCAATTTTATACATCTAATTTCCTGCCCGAACAAGGAAGCCCGGGTATTCGAGGAAAGAATAACAGTGAATATTTTAAACACGGAGCATTCTGCTTGGAAACACAGAATTATCCAGATGCTGTGAATCATAAAAACTTTCCCAACAGTATACTCGAACCTGGAGAGATCTATTGTCATACTGTTACTTATAAATTTGGAATAATAGCTTGA


>galK_Acam
ATGGCAGTGGTAGTGCCTGACCTAAATGTGATTAAATCGCAAGCTTTGGAAGCTTTTGTGAACCAATTTGGAGTGAATGCAGATATATGCATTTGCGCTCCGGGTCGCGTGAATCTGATCGGAGAACACACCGATTACAACGAAGGTTTCGTTTTACCGATGGCACTACCTATGGTGACAGTTATAGCTGGAAAACTTAGTAGTACGAAGAAATACAAAATTGTGTCTCTTAGCGCGACAGTTAGTTCTGAAAAACAGGTTGAATTTGAAGCAGGGACTCGTGATAGTATAAAACCAGGAGAACCGAAATGGGCAAACTACGTAAAAGGATGCATAGCAAATTTTACTTGCGACGTACCAGCATTTAATGCTGTAATTGTATCAACAGTACCTGTTGGCGCTGGTCTTAGCAGTTCAGCTGCTTTAGAGGTTGCTACTTATACGTTCTTGGAAGCGTTAACTGGTTCACAATTGAACACACCAGAAGACAAGGCTTTAGCATGCCAACGCGTGGAGCATGATTTCGTTGGTGTTCCGTGCGGTATTATGGATCAATTTATTTCCGTGATGGGGAAGGAAGGGTACGCCCTTCTTCTTGACTGTAGAGATCTTACTACCAAGCAAATCTCTATGTCGCAGATAAACGACTACGTCTTTCTCATTACTAATTCAAACACTCCGCACAAACTAAGCTCAAGCGCATATTGCGAGCGTAGAGATAGCTGTTACGCAGCTGCGAAGATGTTAAATAAGAAAAGTTTACGGGATGCGTGTATAAGTGACATTCAAGCTTTGCAATCGCAGATTGTACCTGAAGAAATAATAAAAAGAACTCGCCATGTGATCACAGAAATTCAGAGAACAATCGATGCCGCAGCTGCTCTCGAACAAGGGGATTTTAATAAATTTGGGCGGTTGATGAACGAAAGCCATGACTCGTTGAAAAATGATTACGAAGTTTCTTCTGTGGAACTTGATATTTTGGTATCAGCAGCGAGAGAAATAAACGGTGTATTAGGGAGTCGTTTGACTGGTGCTGGTTTTGGGGGTTGCACGGTAACTTTACTAAAAAAAGATGCAATCGATGAAACAATCAAGCATATAAAGGCCAAATATCCTGGAAATGCAACATTCTACATCGCGAAACCTGCAATGGGAGCAAGGTTCTTGGACATAAATTAA
>galK_Ache
ATGGCAGTGGCAGTGCCTGATGTAAATGTGATTAAATCGCAAGCTTTGGAAGCTTTCATGGAGGAATTCGGAGTGAATGCAGATGTGTGCGTTTGCGCTCCAGGTCGCGTGAATCTGATCGGAGAACACACCGATTACAACGATGGTTTTGTTTTGCCGATGGCACTACCTATGGTGACAGTTATAGCTGGAAAACTTAGTAGTACGAAGAAACACAAAATTGTGTCTCTTAGCGAGGCAGTCAGTTCTGAAAATCAGGTTGAATTTGAAGCAGGGACTCGTGATAGTATAAAACCAGGAGAACCGAAATGGGCAAACTACGTAAAAGGATGCATAGCAAATTTTACTTGCGACGTACCAGCATTTAATGCTGTAATTGTATCAACAGTACCTGTTGGCGCTGGTCTTAGTAGTTCAGCTGCTTTAGAGGTTGCTACTTATACATTCTTGGAAGCGTTAACTGGTTCACAATTGAACACGCCAGAAGATAAGGCTTTAGCATGCCAACGCGTGGAGCATGAATTCGCAGGTGTTCCTTGTGGTATCATGGATCAATTTATTTCCGTGATGGGGAAGGAAGGGTATGCCCTTCTTCTTGACTGTAGAGATCTTACTACCAAGCAAATCTCTATGTCGCAGATAGACGACTATGTCTTTCTCATTACTAATTCAAACACTCCGCACAAACTAAGCTCAAGCGCATATTGCGAGCGTAGAGATAGCTGTTACACAGCTGCGAAGATGTTAAATAAGAAAAGTTTACGGGATGCGTGTATAAGTGACGTTCAAGCTTTGCAATCGCAGATTGTACCTGAAGAAACAATAAAAAGAACTCGCCATGTGATCACAGAAATTCAGAGAACAACCGATGCCGCAGCTGCTCTCGAAAAGGGGGATTTTAACAAATTTGGGCAGTTGATGAACGAAAGCCATGACTCGTTGAAAAATGATTACGAAGTTTCTTCTGTGGAACTTGATATTTTGGTATCAGCAGCGAGAGAAATAAACGGTGTATTAGGGAGTCGTTTGACTGGTGCTGGTTTCGGGGGTTGCACGGTAACTTTACTAAGAAAAGATGCAGTCGATGAAACAATCAAGCATATAAAGGCCAAATATCCTGGAAATGCAACATTCTACATCGCGAAACCTGCAATGGGAGCAAGGTTCTTGGACATAAATTAA
>galK_Ahun
ATGGCAGTGGTAGTGCCTGACCTAAATGTGATTAAATCGCAAGCTTTGGAAGCTTTTGTGAACCAATTTGGAGTGAATGCAGATATGTGCATTTGCGCTCCGGGTCGCGTGAATCTGATCGGAGAACACACCGATTACAACGATGGTTTCGTTTTGCCGATGGCACTACCTATGGTGACAGTTATAGCTGGAAAACTTAGTAGTACGAAGAAATACAAAATTGTGTCTCTTAGCGCGACAGTTAGTTCTGAAAATCAGATTGAATTTGAAGCAGGGACTCGTGATAGTATAAAACCAGGAGAACCGAAATGGGCAAACTACGTAAAAGGATGCATAGCAACTTTTACTTGCGACGTACCAGCATTTAATGCTGTAATTGTATCAACAGTACCTGTTGGCGCTGGTCTTAGCAGTTCAGCTGCTTTAGAGGTTGCTACTTATACGTTCTTGGAAGCGTTAACTGGTTCACAATTGAACACACCAGAAGACAAGGCTTTAGCATGCCAACGCGTGGAGCATGATTTCGTTGGTGTTCCGTGCGGTATCATGGATCAATTTATTTCCGTGATGGGGAAGGAAGGGTACGCCCTTCTTCTTGACTGTAGAGATCTTACTACCAAACAAATCTCTATGTCGCAGATAAACGACTACGTCTTTCTCATTACTAATTCAAACACTCCGCACAAACTAAGCTCGAGCGCATATTGCGAGCGTAGAGATAGCTGTTACGCAGCTGCGAAGATGTTAAATAAGAAAAGTTTACGGGATGCGTGTATAAGTGACATTCAAGCTTTGCAATCGCAGATGGTACCTGAAGAAATAATAAAAAGAACTCGCCATGTGATCACAGAAATTCAGAGAACAATCGATGCCGCAGATGCTCTCGAAAAGGGGGATTTTAATAAATTTGGGCGGTTGATGAACGAAAGCCATGACTCGTTGAAAAATGATTACGAAGTTTCTTCTGTGGAACTTGATATTTTGGTATCAGCAGCGAGAGAAATAAACGGTGTATTAGGGAGTCGTTTGACTGGTGCTGGTTTTGGGGGTTGCACGGTAACTTTACTAAGAAAAGATGCAATCGATGAAACAATCAAGCATATAAAGGCCAAATATCCTGGAAATGCAACATTCTACATCGCGAAACCTGCAATGGGAGCAAGGTTCTTGGACATAAATTAA
>galK_Asp1
ATGGCAGTGGTAGTGCCTGACCTAAATGTGATTAAATCGCAAGCTTTGGAAGCTTTTGTGAACCAATTTGGAGTGAATGCAGATATGTGCATTTGCGCTCCGGGTCGCGTGAATCTGATCGGAGAACACACCGATTACAACGATGGTTTCGTTTTGCCGATGGCACTACCTATGGTGACAGTTATAGCTGGAAAACTTAGTAGTACGAAGAAATACAAAATTGTGTCTCTTAGCGCGACAGTTAGTTCTGAAAATCAGATTGAATTTGAAGCAGGGACTCGTGATAGTATAAAACCAGGAGAACCGAAATGGGCAAACTACGTAAAAGGATGCATAGCAACTTTTACTTGCGACGTACCAGCATTTAATGCTGTAATTGTATCAACAGTACCTGTTGGCGCTGGTCTTAGCAGTTCAGCTGCTTTAGAGGTTGCTACTTATACGTTCTTGGAAGCGTTAACTGGTTCACAATTGAACACACCAGAAGACAAGGCTTTAGCATGCCAACGCGTGGAGCATGATTTCGTTGGTGTTCCGTGCGGTATCATGGATCAATTTATTTCCGTGATGGGGAAGGAAGGGTACGCCCTTCTTCTTGACTGTAGAGATCTTACTACCAAGCAAATCTCTATGTCGCAGATAAACGACTACGTCTTTCTCATTACTAATTCAAACACTCCGCACAAACTAAGCTCGAGCGCATATTGCGAGCGTAGAGATAGCTGTTACGCAGCTGCGAAGATGTTAAATAAGAAAAGTTTACGGGATGCGTGTATAAGTGACATTCAAGCTTTGCAATCGCAGATGGTACCTGAAGAAATAATAAAAAGAACTCGCCATGTGATCACAGAAATTCAGAGAACAATCGATGCCGCAGATGCTCTCGAAAAGGGGGATTTTAATAAATTTGGGCGGTTGATGAACGAAAGCCATGACTCGTTGAAAAATGATTACGAAGTTTCTTCTGTGGAACTTGATATTTTGGTATCAGCAGCGAGAGAAATAAACGGTGTATTAGGGAGTCGTTTGACTGGTGCTGGTTTTGGGGGTTGCACGGTAACTTTACTAAGAAAAGATGCAATCGATGAAACAATCAAGCATATAAAGGCCAAATATCCTGGAAATGCAACATTCTACATCGCGAAACCTGCAATGGGAGCAAGGTTCTTGGACATAAATTAA
>galK_Asp2
ATGGCAGTGGTAGCGCCTGACCTAAATGTGATTAAATCGCAAGCTTTGGAAGCTTTTGTGAACCAATTTGGAGTGAATGCAGATATATGCGTTTGCGCTCCGGGTCGCGTGAATCTGATCGGAGAACACACCGATTACAACGAAGGTTTCGTTTTGCCGATGGCACTACCTATGGTGACAGTTATAGTCGGAAAACTTAGTAGTACGAAGAAATACAAAATTGTGTCTCTTAGCACGACAGTTAGTTCTGAAAATCAGGTTGAATTTGAAGCAGGGACTCGTGATAGTATAAAACCAGGAGAACCGAAATGGGCAAACTACGTAAAAGGATGCATAGCAAATTTTACTTGCGACGTACCAGCATTTAATGCTGTAATTTTATCAACAGTACCTGTTGGCGCTGGTCTTAGCAGTTCAGCTGCTTTAGAGGTTGCTACTTATACGTTCTTGGAAGCGTTAACTGGTTCACAATTGAACACACCAGAAGACAAGGCTTTAGCATGCCAACGCGTGGAGCATGATTTCGTTGGTGTTCCGTGCGGTATCATGGATCAATTTATTTCCGTGATGGGGAAGGAAGGGTACGCCCTTCTTCTTGACTGTAGAGATCTTACTACCAAGCAAATCTCTATGTCGCAGATAAACGACTACGTCTTTCTCATTACTAATTCAAACACTCCGCACAAACTAAGCTCGAGCGCATATTGCGAGCGTAGAGATAGCTGTTACGCAGCTGCGAAGATGTTAAATAAGAAAAGTTTACGGGATGCGTGTATAAGTGACATTCAAGCTTTGCAATCGCAGATTGTACCTGAAGAAATAATAAAAAGAACTCGCCATGTGATCACAGAAATTCAGAGAACAATCGATGCCGCAGCTGCTCTCGAACAGGGGGATTTTAATAAATTTGGGCGGTTGATGAACGAAAGCCATGACTCGTTGAAAAATGATTACGAAGTTTCTTCCGTGGAACTTGATATTTTGGTATCAGCAGCGAGAGAAATAAACGGTGTATTAGGGAGTCGATTGACTGGTGCTGGTTTTGGGGGTTGCACGGTAACTTTACTAAGAAAAGATGCAATCGATGAAACAATCAAGCATATAAAGGCCAAATATCCTGGAAATCCAACATTCTACATCGCGAAACCTGCAATGGGAGCAAGGTTCTTGGACATAAATTAA
>galK_Astr
ATGGCAGTGGTAGTGCCTGACCTAAATGTGATTAAATCGCAAGCTTTGGAAGCTTTTGTGAACCAATTTGGAGTGAATGCAGATATATGCATTTGCGCTCCGGGTCGCGTGAATCTGATCGGAGAACACACCGATTACAACGATGGTTTCGTTTTGCCGATGGCACTACCTATGGTGACAGTTATAGCTGGAAAACTTAGTAGTACGAAGAAATACAAAATTGTGTCTCTTAGCGCGACAGTTAGTTCTGAAAATCAGATTGAATTTGAAGCAGGGACTCGTGATAGTATAAAACCAGGAGAACCGAAATGGGCAAACTACGTAAAAGGATGCATAGCAACTTTTACTTGCGACGTACCAGCATTTAATGCTGTAATTGTATCAACAGTACCTGTTGGCGCTGGTCTTAGCAGTTCAGCTGCTTTAGAGGTTGCTACTTATACGTTCTTGGAAGCGTTAACTGGTTCACAATTGAACACACCAGAAGACAAGGCTTTAGCATGCCAACGCGTGGAGCATGATTTCGTTGGTGTTCCGTGCGGTATCATGGATCAATTTATTTCCGTGATGGGGAAGGAAGGGTACGCCCTTCTTCTTGACTGTAGAGATCTTACTACCAAGCAAATCTCTATGTCGCAGATAAACGACTACGTCTTTCTCATTACTAATTCAAACACTCCGCACAAACTAAGCTCGAGCGCATATTGCGAGCGTAGAGATAGCTGTTACGCAGCTGCGAAGATGTTAAATAAGAAAAGTTTACGGGATGCGTGTATAAGTGACATTCAAGCTTTGCAATCGCAGATGGTACCTGAAGAAATAATAAAAAGAACTCGCCATGTGATCACAGAAATTCAGAGAACAATCGATGCCGCAGATGCTCTCGAAAAGGGGGATTTTAATAAATTTGGGCGGTTGATGAACGAAAGCCATGACTCGTTGAAAAATGATTACGAAGTTTCTTCTGTGGAACTTGATATTTTGGTATCAGCAGCGAGAGAAATAAACGGTGTATTAGGGAGTCGTTTGACTGGTGCTGGTTTTGGGGGTTGCACGGTAACTTTACTAAGAAAAGATGCAATCGATGACACAATCAAGCATATAAAGGCCAAATATCCTGGAAATGCAACATTCTACATCGCGAAACCTGCAATGGGAGCAAGGTTCTTGGACATAAATTAA
>galK_Amin
ATGGCAGTGGCAGTGCCTGACGCGAATGTGATTAAATCGCAAGCTTTGGAAGCTTTTGTGAAGCAGTTTGGAGTGAATGCAGATGTGTGCGTTTGCGCTCCGGGTCGCGTGAATCTGATCGGAGAACACACCGATTACAACGATGGTTTCGTTTTGCCGATGgCACTACCTATGGTGACCGTTATAGCTGGAAAACTTAGTAGTACGAAGAAACACAAAATTGTGTCTCTTAGCGAGGCAGTTAGTTCTGAGAACCAGGTTGAATTTGAAGCAGGGACTCGTGGTAGTATAAAACCAGGAGAACCGAAATGGGCAAACTACGTAAAAGGATGCATAGCAAATTTTACTTGCGACGTACCAGCATttaatgctgtaattgtatcaacaGTACCTGTTGGCGCTGGTCTTAGTAGTTCAGCTGCTTTAGAGGTTGCCACTTATACATTCCTGGAAGCGTTAACTGGTTCACAATTGAACACACCGGAAGATAAGGCTTTAGCATGCCAACGCGTGGAGCATGATTTCGCTGGTGTTCCTTGCGGTATCATGGACCAATTTATTTCCGTCATGGGAAAGGAAGGGTACGCCCTTCTTCTTGACTGTAGAGATCTTACTACCAAGCAAATCTCTATGTCGCAGATAGACGACTATGTCTTTCTCATTACTAATTCAAACACTCCGCACAAACTAAGCTCGAGCGCATATTGCGAGCGTAGAGATAGCTGTTACGCAGCTGCGAAGATGCTAAATAAGAAAAGTTTACGGGATGCGTGTATAAGTGACATTAAAGCTTTGCAATCGCAGATTGTACCTGAAGAAACAATAAAAAGAACTCGCCATGTGATCACAGAAATTCAGAGAACAACCGATGCGGCAGCTGCTCTCGAAAAGGGTGATTTTAACAAATTTGGGCGGTTGATGAACGAAAGCCACGATTCGTTGAGAAATGATTACGAAGTTTCTTCCGTGGAACTTGATATTTTGGTGTCAGCAGCGAGAGAAGTAAAGGGTGTATTGGGGAGTCGTTTGACTGGTGCTGGTTTTGGGGGTTGCACGGTAACTTTACTAAGAAAAGATGCGATCGATGAAACAATCAAGCATATAAAGGCCAAATATCCTGGAAATGCAACATTCTATATCGCGAAACCTGCGATGGGAGCAAGGTTCTTGGACATAAATTAA
>galK_Ador
ATGGCAGTGGCAGTGCCTGACGTAAATGTGATTAAATCGCAAGCTTTGGAAGCTTTTGTGAAGCAGTTTGGAGTGAATGCAGATGTGTGCGTTTGCGCTCCCGGTCGCGTGAATCTGATCGGAGAACACACCGATTACAACGATGGTTTCGTTTTGCCGATGgcACTACCTATGGTCACAGTTATAACTGGAAAACTTAATAGTACGAAGAAACACAAAATTGTGTCTCTTAGCGAGGCAGTTAGTTCTGAAAAGCAGGTTGAATTTGAAGCAGGAACTCGTGATAGTATGAAACCAGGCAAACCGAAATGGGCAAACTACGTAAAAGGATGCATAGCAAATTTTACTTGTGAGGTACCAGCATTTAATGCTGTAATTGTATCAACAGTACCTGTTGGCGCTGGTCTTAGTAGTTCAGCAGCTTTAGAGGTTGCTACTTATACATTCTTGGAAGCGTTAACTGGTTCACAATTGAACATACCAGTAGATAAGGCTTTAGCATGCCAATACGCGGAGCATGATTTCGCTGGTGTTCCGTGTGgtatcatggatcaatttatttctgtgATGGGCAAGGAAGGGTACGCTCTTCTTCTTGACTGTAGAGATCTTACTACCAAGCAAATCTCTATGTCGCAGATGGACAACTACGTCTTTCTCATTACTAATTCAAACACTCCGCACAAACTAAGCTCAAGCGCATATTGCAAGCGTAGAGATAGCTGCTACGCAGCTGCAAAGAtgttaaataagaaaagtttACGGGATGCGTGTATAAGTGACATTGAAGCTTTGCAATCGCTGATTGTACCTgaagaaacaataaaaagaaCTCGCCATGTGATCACAGAGATTCAGAGAACAATCGATGCCGCAGCTGCTCTCGAAAAGGGGGATTTTAACAAATTTGGGCGGTTGATGAACGAAAGCCATGACTCGTTGAAAAATGATTACGAAGTTTCTTCTGTGGAACTTGATATTTTGGTGTCAGCAGCGAGAGAAGTAAACGGTGTATTAGGGAGTCGTTTGACTGGTGCTGGTTTTGGGGGTTGCACGGTAACTTTACTAAGAAAAGATGCAATCGATGAAACAATCAAGCATATAAAGGCCAAATATCCTGGAAACGCAACATTCTACATCGCGAAACCTGCAATGGGAGCAAGGTTCTTGGACATAAATTAA
>galK_Aful
ATGGCAGTGGCATTGCCTGACGTAAATGTGATTAAATCGCAAGCTTTGGAAGCTTTTGTGGAGCAGTTTGGAGTGAATGCAGATGTGTGCGTTTGCGCCCCGGGTCGCGTGAATCTGATCGGAGAACACACCGATTACAACGATGGTTTCGTTTTGCCGATGGCACTACCTATGGTGACAGTTATAGCTGGAAAACTTAGTAGTACGAAGAAGCACAAAATTGTGTCCCTTAGCGAGACAGTTAGTTCCGAAAATCAGGTTGAATTTGAAGCAGGCACTCGTGATAGTATAAAACCAGGAGAACCGAAATGGGCAAACTACGTAAAAGGATGCATAGCAAATTTTACTTGCGACGTACCAGCATTTAACGCTGTAATTGTATCGACGGTACCTGTTGGCGCTGGTCTTAGTAGTTCAGCTGCTTTGGAGGTTGCTACTTATACATTCTTGGAAGCGTTAACTGGTTCACAATTGAAGACGCCGGAAGAGAAGGCTTCAGCGTGCCAACGAGTGGAGCACGATTTCGCTGGTGTTCCGTGCGGTATCATGGATCAATTTATTTCCGTGATGGGAAAGGAAGGGTACGCCCTTCTCCTCGACTGTAGAGATCTGACAACCAAGCAAATCTCTATGTCGCAGATAGACGACTACGTCTTTCTCATTGCTAATTCGAACACTCCGCACAAACTAAGCTCGAGCGCGTATTGCGAGCGTAGAGATAGCTGTTACGCAGCTGCGAAGATGTTGAATAAGAAAAGTTTGCGGGATGCGTGTATAAGCGACGTTGAAGCTTTGCGATCGCAGATCGTACCCGAAGAAACGATAAAAAGAACTCGCCATGTGATCACAGAAATTCAGAGAACAACCGACGCCGCGGCTGCTCTGGAAAAGGGGGATTTTAAGAAATTCGGGCGGTTGATGAACGAAAGCCATGACTCGTTGAAAACTGATTACGAAGTTTCTTCCGCGGAACTTGATATTCTGGTATCAGCAGCGAGAGAAGTAAAGGGTGTATTAGGGAGTCGTTTGACTGGTGCTGGTTTTGGGGGTTGCACGGTAACTTTACTAAGAAAGGACGCAGTCGATGAAACAATCAAGCATATAAAGGCCAAATATCCTGGAAATGCAACATTCTACATCGCGAAACCTGCAATGGGAGCAAGGTTCTTGGACATAAATTAA
>galK_Ahae
ATGGCAGTGGCACTGCCTGATGTAAATGCGATTAAATCGCAAGCTTTGCAAGCTTTCGTGGAGGAATTTGGAGTGAATGCAGATGTGTGCGTTTGCGCTCCGGGCCGCGTGAATCTGATCGGAGAACACACCGATTACAACGATGGTTTCGTTTTGCCGATGGCATTACCTATGGTGACAGTTGTAGCTGGAAAACTTAGTGGTACGAAGAGACACAAAATTGTGTCTCTCAGCGAGGCAGTCAGTTCTGAAAGTCAGGTTGAATTCGAAGCAGGGCCTCGTGATGGTATAAAACCAGGAGAACCGAAATGGGCGAACTACGTAAAAGGATGCTTAGCAAAATTTACTTGCGACGTACCAGCATTCAACGCTGTAATTGTATCGACAGTGCCTGTTGGCGCTGGTCTTAGCAGTTCAGCTGCTTTGGAGGTTGCCACTTATACATTCTTGGAAGCGTTAACCGGTTCCCAATCGAACACGCCAGAAGATAAGGCATTAGCCTGCCAACGTGTGGAGCACGAATTCGCCGGTGTTCCATGCGGTATCATGGATCAATTTATTTCGGTAATGGGGAAGGAAGGGTACGCCCTTCTTCTTGACTGTAGAGATCTCGCTACCAAGCAAATCTCTATGTCGCAGATAGACGACTACGTCTTTCTCATTACTAATTCAAACACTCCGCACAAGCTAAGCTCGAGCGCATATTGCGAGCGTAGAGATAGCTGTTACGCAGCTGCGAAGATGTTGAATAAGAAAAGTTTGCGGGATGCGTGTATAAGTGACGTTCAAGCTTTGCAATCGCGGATTGTACCTGAAGAGACACTGAAGAGAACCCGCCACGTGATCACAGAAATTCAGAGAACAACCGACGCCGCAGCTGCTCTCGAAAAGGGGGATTTCAACAAATTCGGGCAGTTGATGAACGAAAGCCATGACTCGTTGAGAAATGATTACGAAGTTTCTTCTGCGGAACTTGATATTTTGGTAGCAGCGGCGAGAGAAGTGAACGGTGTATTAGggagtcgtttgactggtgCAGGTTTCGGGGGTTGCACGGTGACTTTACTAAGAAAAGATGCGGTCGATGAAACAATCAAGCATATACAGGCCAAATATCCTGGAAATGCGACATTCTACATCGCAAAACCTGCAATGGGAGCAAGGTTCTTGGACGTAAATTAA
>galK_Ahat
ATGGCAGTGGCAGTGCCTGACGTGAATGTGATTAAATCGCAAGCTTTGGAAGCTTTTGTGAAGCAGTTTGGAGTGAATGCAGATGTGTGCGTTTGCGCCCCGGGTCGCGTGAATCTGATCGGAGAACACACCGATTACAACGATGGTTTCGTTTTGCCGATGgCACTACCTATGGTAACAGTTATAGCTGGAAAACTTAGTAGTACGAAGAAACACAAAATTGTGTCTCTTAGCGAGACAGTTAGTTCTGAAAATCAGGTTGAATTCGAAGCCGGGACTCGTGATAGTATAAAACCAGGAGAACCGAAATGGGCAAACTACGTAAAAGGATGCATAGCAAATTTTACTTGCGACGTACCAGCATTTAATGCCGTAATTGTATCAACGGTACCTGTTGGCGCTGGTCTTAGTAGTTCAGCTGCTTTAGAGGTTGCTACTTACACATTCTTGGAAGCGTTAACTGGTTCACAATTGAACACGCCGGAAGAGAAGGCTTCGGCATGCCAACGCGTGGAGCATGATTTCGCTGGTGTTCCGTGCGGTATCATGGACCAATTTATTTCCGTGATGGGGAAGGAAGGGTACGCCCTTCTTCTTGACTGTAGAGATCTTACTACCAAGCAAATCTCTATGTCGCAGATAGACGACTACGTCTTTCTCATTACTAACTCGAACACTCCGCACAAACTAAGCTCGAGCGCATATTGCCAGCGTAGAGATAGCTGTTACGCAGCTGCGAAGATGTTAAATAAGAAAAGTTTACGGGATGCGTGTATAAGTGATATTCAAGCTTTGCAATCGCAGATTGTACCTGAGGAAACAATAAAAAGAACTCGCCACGTGATCACAGAAATTCAGAGAACAACCGACGCCGCAGCTGCCCTCGAAAACGGTGATTTTAACAAATTTGGGCGGTTGATGAACGAAAGTCATGATTCGCTGAAAAATGATTACGAAGTTTCTTCTGTGGAACTTGATATTCTGGTGTCAGCAGCGAGAGAAATAAACGGTGTATTAGGGAGTCGTTTGACTGGTGCTGGTTTCGGGGGTTGCACGGTAACTTTACTATGGAAAGATGCAATCGATGAAACAATCAAGCATATAAAGGCCAAATACCCTGGAAATGCAACATTCTACATCGCGAAACCTGCAATGGGGGCAAGGTTCTTGGACATAAATTAA
>galK_Abuc
ATGGCAGTGGCAGTACCTGACGTAAATGTCATTAAATCGCAAGCTTTGGAAGCTTTTGTGAAGCAGTTTGGAGTGAATGCAGATGTGTGCGTTTGCGCTCCGGGTCGCGTGAATCTGATCGGAGAACACACCGATTACAACGATGGTTTCGTTTTGCCGATGGCATTACCTATGGTCACAGTTATAGCTGGAAAACTTAGTAGCACGAAGAAACACAAAATTGTGTCTCTTAGCGAGGTAGTTAGTTCTGAAAATCAGGTTGAATTTGAAACAGGGGCTCGTGATAGTATAAAACCAGGAGAACCGAAATGGGCAAACTACGTAAAAGGATGCGTAGCAAATTTTACTTGCGACGTACCAGCATTTAATGCTGTAATTGTATCAACAGTACCTGTTGGCGCTGGTCTCAGTAGTTCAGCTGCTTTAGAGGTTGCTACTTATACATTCTTGGAAGCGTTAACTGGTTCACAATTGAACACACCAGAAGATAAGGCTTCAGCATGCCAACGCGTGGAGCATGATTTCGCTGGTGTTCCGTGCGGTATCATGGATCAATTTATTTCCGTGATGGGGAAGGAAGGGTACGCCCTTCTCCTTGATTGTAGAGATCTTACTACCAAGCAAATCTCTATGTCACAGATAGACGACTACGTCTTTCTAATTACTAATTCAAACACTCCGCACAAACTAAGCTCGAGCGCATATTGCGAGCGCAGAGATAGCTGTTACGCAGCTGCGAAGATGTTAAATAAGAAAAGCTTACGGGACGCGTGTATAAGTGACGTTCAAGCTTTGCAATCGCAGATTGTACCTGAAGAAACAATAAAAAGAACTCGCCACGTGGTCACAGAAATTCAGAGAACAACCGATGCCGCAGCTGCTCTCGAGAAGGGTGATTTCAAGAAATTTGGGCGGTTGATGAACGAAAGCCATGACTCGTTGAAGAATGATTACGAAGTTTCTTCTGTGGAACTTGATATTTTGGTATCCGCAGCGAGAGAAATAAAGGGTGTATTAGGGAGTCGTTTGACTGGTGCTGGTTTTGGGGGTTGCACGGTAACTTTACTAAGAAAAGATGCAATCGACGAAACAATCAAGCATATAAAGGCCAAATATCCTGGAAATGCAACATTCTACATCGCGAAACCTGCAATGGGAGCAAGGTTCTTGGACATAAATTAA


>galT_Acam
ATGTCTGCGTCAACAGGTGATAAGAAGGATGTCAGCCTGAAATATGGCACAGAGGCATCGAAGGAAGAGTTTAATCCTACTGAACACCAGCATATTCGATATAATCCATTAAAGGGGGAATGGGTATTGGTATCGCCGCATCGACTGAAGCGACCATGGGGAGGGCAAATCGAACCGAGTACAGAGGAAGACCTCCCAGACTATGACCCTAATAATCCGCTTTGTCCAGGCAATCTTAGAGCTAGCGGCGAGGTAACTCCGATGTATGAAAATACATATTCATTCGTAAATGATTTCCCCACATTACTAGAATCGGTTCCTAGTCCGTCAAAGTCGGAGGACGAACTATTTCAGATGGACTCTGCAAGAGGCGCTTGCAAAGTGATGTGCTTTCATCCGAAATCGAATGTAACGATGGCGCTCATGAAAATTTCAGAGATCAAAGAAGTAGTTAAACGGTGGATCTTTGAAATGCTTGAATTGGGAGAAACATGGACCTGGGTGCAGATTTTTGAGAATCGCGGCGCTTTGATGGGATGTAGTAATGCACACCCTCATTGTCAAATCTGGGCTAGCTCTTTCTTACCAAACGAAGCCAAAATAAAAGACAGATACCTCAGTGATTATTATAATCGCAATAAGAAACCATTACTCATCGATTATGTCCAGAAAGAGCTTCTTAAAAAGGAGCGCATTGTATTGGAAAATCGAGATTGGGTGGTGTTAGTGCCATTCTGGGCGGTATGGCCGTACGAAACTATGTTGCTACCTAAAAAGCAAATATCCAGAATGCAAGATTTAACAGAGAGCCAACAAGAATCGCTGGCTGTTGCCATGAAAAGATTATGTACAAAATACGATAATTTATTCTGTTGCTCTTTCCCGTACTCTATGGGCTGGCACGGAGCGCCGACTGGTCCATATGCGAAGGAGGATTATCCTTATTGGACTTTCCACGGGATTTACCTACCTCCTTTATTACGCTCCGGAAGTGTAAAGAAGCATATGGTCGGCTACGAACTTCTTGCACAAGTACAGAGAGACTTAACGCCGGAACAAGCGGCAGAGAAATTAAGGAACTTGTCGGATTCTCATTACAAGCAACCAGAAACAAGTCTAACAACTTGTGAAATAGAAAAATATTCTCAGTGA
>galT_Ahun
ATGTCTGCGTCAACAGGTGATGAGAAGAAAGTCAGCCTGAAATATGGCACAGAGGCATCGAAGGAAGAGTTTAATCCTACTGAACACCAGCATATTCGATATAATCCATTAAAGGGGGAATGGGTATTGGTATCGCCGCATCGACTGAAGCGACCATGGGGAGGGCAAATCGAACCGAGTACAGAGGCAGACCTCCCAGACTATGACCCTAATAATCCGCTTTGTCCAGGCAATCTTAGAGCTAGCGGCGAGGTAACTCCGATGTATGAAAATACATATTCATTCAAAAATGATTTCCCCACATTACTAGAATCGGTTCCTAGTCCGTCAAAGTCGGAGGACGAACTATTTCAGATGGACTCTGCAAGAGGCGCTTGCAAAGTGATGTGCTTTCATCCGAAATCGAATGTAACGATGGCGCTCATGAAAATTTCAGAGATCAAAGAAGTAGTTAAACGGTGGATCTTTGAAATGCTTGAATTGGGAGAAACATGGACCTGGGTGCAGATTTTTGAGAATCGCGGCGCTTTGATGGGATGTAGTAATGCACACCCTCATTGTCAAATCTGGGCTAGCTCTTTCTTACCAAACGAAGCCAAAATAAAAGACAGATACCTCAGTGATTATTATAATCGCAATAAGAAACCATTACTCATCGATTATGTCCAGAAAGAGCTTCTTAAAAAGGAGCGCATTGTATTGGAAAATCGAGATTGGGTGGTGTTAGTGCCATTCTGGGCGGTATGGCCGTACGAAACTATGTTGCTACCTAAAAAGCAAATATCCAGAATGCAAGATTTAACAGAAAGCCAACAAGAATCGCTGGCTGTTGCCATGAAAAGATTGTGTACAAAATACGATAATTTATTCTGTTGCTCTTTCCCGTACTCTATGGGCTGGCACGGAGCGCCGACTGGTCCATATGCGAAGGAGGATTATCCTTATTGGACTTTCCACGGGATTTACCTACCTCCTTTATTACGCTCCGGAAGTGTAAAGAAGCATATGGTCGGCTACGAACTTCTTGCACAAGTACAGAGAGACTTAACGCCGGAACAAGCGGCAGAGAAATTAAGGAACTTGTCGGATTCTCATTACAAGCAACCAGAAACAAGTCTAACAACTTGTGAAATAGAAAAATATTCTCAGTGA
>galT_Asp1
ATGTCTGCGTCAACAGGTGATGAGAAGAAAGTCAGCCTGAAATATGGCACAGAGGCATCGAAGGAAGAGTTTAATCCTACTGAACACCAGCATATTCGATATAATCCATTAAAGGGGGAATGGGTATTGGTATCGCCGCATCGACTGAAGCGACCATGGGGAGGGCAAATCGAACCGAGTACAGAGGCAGACCTCCCAGACTATGACCCTAATAATCCGCTTTGTCCAGGCAATCTTAGAGCTAGCGGCGAGGTAACTCCGATGTATGAAAATACATATTCATTCAAAAATGATTTCCCCACATTACTAGAATCGGTTCCTAGTCCGTCAAAGTCGGAGGACGAACTATTTCAGATGGACTCTGCAAGAGGTGCTTGCAAAGTGATGTGCTTTCATCCGAAATCGAATGTAACGATGGCGCTCATGAAAATTTCAGAGATCAAAGAAGTAGTTAAACGGTGGATCTTTGAAATGCTTGAATTGGGAGAAACATGGACCTGGGTGCAGATTTTTGAGAATCGCGGCGCTTTGATGGGATGTAGTAATGCACACCCTCATTGTCAAATCTGGGCTAGCTCTTTCTTACCAAACGAAGCCAAAATAAAAGATAGATACCTCAGTGATTATTATAATCGCAATAAGAAACCATTACTCATCGATTATGTCCAGAAAGAGCTTCTTAAAAAGGAGCGCATTGTATTGGAAAATCGAGATTGGGTGGTGTTAGTGCCATTCTGGGCGGTATGGCCGTACGAAACTATGTTGCTACCTAAAAAGCAAATATCCAGAATGCAAGATTTAACAGAGAGCCAACAAGAATCGCTGGCTGTTGCCATGAAAAGATTGTGTACAAAATACGATAATTTATTCTGTTGCTCTTTCCCGTACTCTATGGGCTGGCACGGAGCGCCGACTGGTCCATATGCGAAGGAGGATTATCCTTATTGGACTTTCCACGGGATTTACCTACCTCCTTTATTACGCTCCGGAAGTGTAAAGAAGCATATGGTCGGCTACGAACTTCTTGCACAAGTACAGAGAGACTTAACGCCGGAACAAGCGGCAGAGAAATTAAGGAACTTGTCGGATTCTCATTACAAGCAACCAGAAACAAGTCTAACAACTTGTGAAATAGAAAAATATTCTCAGTGA
>galT_Asp2
ATGTCTGCGTCAACAGGTGATACGAAGAAAGTCAGCCTGAAATATGGCACAGAGGCATCGCAGGAAGAGTTTAATCCTACTGAACACCAGCATATTCGATATAATCCATTAAAGGGGGAATGGGTATTGGTATCGCCGCATCGACTGAAGCGACCATGGGGAGGGCAAATCGAACCGAGTACAGAGGAAGACCTCCCAGACTATGACCCTAATAATCCGCTTTGTCCAGGCAATCTTAGAGCTAGCGGCGAGGTAACTCCGATGTATGAAAATACATATTCATTCAAAAATGATTTCCCCACATTACTAGAATCGGTTCCTAGTCCGTCAAAGTCGGAGGACGAACTATTTCAGATGGACTCTGCAAGAGGCGCTTGCAAAGTGATGTGCTTTCATCCGAAATCGAATGTAACAATGGCGCTCATGAAAATTTCAGAGATCAAAGAAGTAGTTAAACGGTGGATCTTTGAAATGCTTGAATTGGGAGAAACATGGACCTGGGTGCAGATTTTTGAGAATCGCGGCGCTTTGATGGGATGTAGTAATGCACACCCTCATTGTCAAATCTGGGCTAGCTCTTTCTTACCAAACGAAGCCAAAATAAAAGACAGATACCTCAGTGATTATTATAATCGCAATAAGAAACCATTACTCATCGATTATGTGCAGAAAGAGCTTCTTAAAAAGGAGCGCATTGTATTGGAAAATCGAGATTGGGTGGTGTTAGTGCCATTCTGGGCGGTATGGCCGTACGAAACTATGTTGCTACCTAAAAAGCAAATATCCAGAATGCAAGATTTAACAGAGAGCCAACAAGAATCACTGGCTGTTGCCATGAAAAGATTGTGTACAAAATACGATAATTTATTCTGTTGCTCTTTCCCGTACTCTATGGGCTGGCACGGAGCGCCGACTGGTCCATATGCGAAGGAGGATTATCCTTATTGGACTTTCCACGGGATTTACCTACCTCCTTTATTACGCTCCGGAAGTGTAAAGAAGCATATGGTCGGCTACGAACTTCTTGCACAAGTACAGAGAGACTTAACGCCGGAACAAGCGGCAGAGAAATTAAGGAACTTGTCGGATTCTCATTACAAGCAACCAGAAACAAGTCTAACAACTTGTGAAATAGAAAAATATTCTCAGTGA
>galT_Astr
ATGTCTGCGTCAACAGGTGATGAGAAGAAAGTCAGCCTGAAATATGGCACAGAGGCATCGAAGGAAGAGTTTAATCCTACTGAACACCAGCATATTCGATATAATCCATTAAAGGGGGAATGGGTATTGGTATCGCCGCATCGACTGAAGCGACCATGGGGAGGGCAAATCGAACCGAGTACAGAGGCAGACCTCCCAGACTATGACCCTAATAATCCGCTTTGTCCAGGCAATCTTAGAGCTAGCGGCGAGGTAACTCCGATGTATGAAAATACATATTCATTCAAAAATGATTTCCCCACATTACTAGAATCGGTTCCTAGTCCGTCAAAGTCGGAGGACGAACTATTTCAGATGGACTCTGCAAGAGGCGCTTGCAAAGTGATGTGCTTTCATCCGAAATCGAATGTAACGATGGCGCTCATGAAAATTTCAGAGATCAAAGAAGTAGTTAAACGGTGGATCTTTGAAATGCTTGAATTGGGAGAAACATGGACCTGGGTGCAGATTTTTGAGAATCGCGGCGCTTTGATGGGATGTAGTAATGCACACCCTCATTGTCAAATCTGGGCTAGCTCTTTCTTACCAAACGAAGCCAAAATAAAAGACAGATACCTCAGTGATTATTATAATCGCAATAAGAAACCATTACTCATCGATTATGTCCAGAAAGAGCTTCTTAAAAAGGAGCGCATTGTATTGGAAAATCGAGATTGGGTGGTGTTAGTGCCATTCTGGGCGGTATGGCCGTACGAAACTATGTTGCTACCTAAAAAGCAAATATCCAGAATGCAAGATTTAACAGAGAGCCAACAAGAATCGCTGGCTGTTGCCATGAAAAGATTGTGTACAAAATACGATAATTTATTCTGTTGCTCTTTCCCGTACTCTATGGGCTGGCACGGAGCGCCGACTGGTCCATATGCGAAGGAGGATTATCCTTATTGGACTTTCCACGGGATTTACCTACCTCCTTTATTACGCTCCGGAAGTGTAAAGAAGCATATGGTCGGCTACGAACTTCTTGCACAAGTACAGAGAGACTTAACGCCGGAACAAGCGGCAGAGAAATTAAGGAACTTGTCGGATTCTCATTACAAGCAACCAGAAACAAGTCTAACAACTTGTGAAATAGAAAAATATTCTCAGTGA
>galT_Amin
ATGTCTGCGTCAacaggTGATAAGAAGAAAGTCAGCCTGAAAAATGGCACAGAGGCATCGAAGGAAGAGTTCAATCCTACTGAACACCAGCATATTCGATATAATCCGTTAAAGGGGGAATGGGTACTAGTATCGCCGCATCGGCTGAAGCGACCATGGGGAGGGCAAATCGAACCGAGTACAGAGGAAGAGCTCCCAGACTACGACCCTGataatccgctttgcccaggcaATCTTAGAGCTAGCGGCGAGGTAACTCCGATGTATGAAAATACATATTCGTTCATAAATGATTTCCCCACGTTATTAGAATCGGTTCCCAGTCCATCCAAGTCGGAGGACGAACTATTTCAGATGGACTCTGCAAGAGGCGCTTGCAAAGTGATGTGCTTTCATCCGAAATCGAATGTAACGATAGCGCTCATGAAAATTTCAGAGATCAAAGAAGTAGTCAAACGGTGGATCTTTGAAATGCTCGAATTGGGAGAGACATGGACCTGGGTGCAGATTTTTGAGAATCGTGGCTCTTTGATGGGATGCAGTAATGCACATCCTCATTGCCAAATCTGGGCTAGCTCTTTCTTACCAAACGAAGCCAAAATAAAAGACAGATACCTCAGTGACTATTATAATCGCAATAAGAAACCATTGCTCATCGATTATGTCCAGAAAGAGCTTCTTAAAAAGGAGCGCATTGTATTGGAAAATCGAGATTGGGTGGTGTTAGTGCCATTCTGGGCGGTATGGCCGTACGAAACTATGTTGCTACCTAAAAAGCAAATATCCAGAATGCAAGATTTAACAGAGAGCCAACAAGAATCACTGGCTGTTGCCATGAAAAGATTGTGTACAAAATATGATAATTTATTCAGTTGCTCCTTCCCGTACTCTATGGGCTGGCACGGAGCGCCAACTGGTCCATACGCGAAGGAGGATTATCCTTATTGGACCTTCCACGGGATTTACCTACCTCCTTTATTACGCTCCGGAAGTGTAAAGAAGCATATGGTCGGCTACGAACTTCTTGCGCAAGCACAGAGAGACTTAACGCCGGAACAAGCGGCAGAGAAATTAAGGAACTTGTCGGATTCTCATTACAAGCTTCCAGAAACGAGTCTAACAGCatgtgaaatagaaaaatattctcAGTGA
>galT_Ador
ATGTCTGCGTCAACAGGTGATAAGAAGAAAGTCAGCCTGAAAAATGGCACAGAGGCATCGAAGGAAGAGTTCAATCCTACTGAGCACCAGCATATTCGATATAATCCGTTAAAGGGGGAATGGGTATTAGTATCGCCGCATCGGCTGAAGCGACCATGGGGAGGACAAATCGAACCAAGTTCAGAGGAAGACCTCCCAGACTATGACCCTGATAATCCACTTTGCCCAGGCAATCTTAGAGCTAGCGGCGAGGTAACTCCGATGtatgaaaatacatattcatTCATAAATGATTTCCCCACATTATTAGAATCGGTTCCTAGTCCATCAAAGTCGGAGGACGAACTATTTCAGATGGACTCTGCAAGAGGCGCTTGTAAAGTGATGTGCTTTCATCCGAAATCGAATGTAACCATAGCGCTCATGAGAATTTCAGAGATCAAGGAAGTAGTTAAACGGTGGATCTTTGAAATGCTTGAATTGGGAGAAACATGGACCTGGGTGCAGATTTTTGAGAATCGTGGCTCTTTGATGGGATGTAGTAATGCACACCCTCATTGTCAAATTTGGGCCAGTTCTTTCTTACCAAACGAAGCCAAAATAAAAGACAGATACCTTGGTGATTATTATAATCGCAATAAGAAACCATTACTCATCGATTATGTCCAGAAAGAGCTTCTTAAAAAGGAGCGCATTGTATTGGAAAATCGAGATTGGGTGGTGTTAGTGCCATTCTGGGCGGTATGGCCGTACGAAACTATGTTGCTACCTAAAAAGCAAATATCCAGAATGGAAGATTTAACAGAGAGCCAACAAGAATCACTGGCTGTTGCCATGAAAAGATTATGTACAAAATACGATAATTTATTCAGTTGCTCTTTCCCGTACTCTATGGGCTGGCACGGAGCGCCGACTGGTCCATATGCGAAGGAGGATTATCCTTATTGGACTTTCCACGGGATTTACCTACCTCCTCTATTACGTTCCGGAAGTGTAAAGAAGCATATGGTCGGCTACGAACTTCTTGCACAAGCACAGAGAGACTTAACGCCGGAACAAGCGGCAGAGAAACTGAGGAACTTGTCGGATTCTCATTACAAGTATCCAGAAACGAGTCTAACAACTTGTGAAATAGAAAAGTATTCTCAGTGA
>galT_Aful
ATGTCTGCGTCAACAGGTGATAAGAAGAAAGCCAGCCTGAAGAATGGCACAGAGGCGTCGAAGGAAGAGTTCAATCCCACTGAACACCAGCATATTCGATATAATCCCTTAAAGGGGGAATGGGTATTAGTATCGCCGCATCGGCTGAAGCGGCCATGGGGAGGGCAAATCGAACCGAGCGCAGAGGAAGACCTCCCAGACTACGATCCCGATAATCCGCTTTGTCCAGGCAATCTTAGAGCTAGCGGCGAGGTAACTCCGATGTACGAAAATACATATTCGTTCGTAAATGATTTTCCCACATTATTAGAATCAGTTCCTAGTCCGTCGAAGTCGGAGGACGAACTATTTCAGATGGACTCGGCGAGAGGCGCGTGCAAAGTGATGTGCTTTCATCCGAAATCGAACGTAACGATAGCACTGATGAGAATTTCAGAGATCAAGGAAGTGGTTAAACGGTGGATCTTTGAAATGCTCGAATTGGGAGAAACGTGGACTTGGGTGCAGATTTTCGAGAATCGCGGCTCTTTGATGGGATGCAGTAATGCGCACCCTCATTGCCAAATTTGGGCTAGCTCTTTCCTACCAAACGAAGCCAAAATAAAAGACAGATACCTCGGCGATTATTACAATCGCAATAAGAAACCGTTACTCGTCGATTACGTGCAGAAAGAGCTTCTTAAAAAGGAGCGCATTGTATTGGAAAATCGAGACTGGGCGGTGTTAGTGCCGTTCTGGGCGGTATGGCCGTACGAAACTATGTTGCTGCCTAAAAAGCAAATATCCAGAATGCAAGATTTAACAGAGAGCCAACAAGAATCGCTGGCTGTTGCCATGAAAAGATTATGTACAAAATACGATAATTTGTTCAGTTGCTCGTTCCCGTACTCTATGGGCTGGCACGGCGCGCCGACTGGTCCATACGCGAAGGAGGATTATCCTTATTGGACTTTCCACGGGATTTACCTACCTCCTTTATTACGCTCCGGAAGTGTAAAGAAGCATATGGTCGGCTACGAACTTCTTGCGCAAGCACAGAGAGACTTAACGCCGGAACAAGCGGCAGAGAAATTACGAAACTTGCCGGATTCTCATTACAAGCATCCAGAAACGAGTCTAACCACTAGTGAAATAGAAAGATATTCTCAGTGA
>galT_Ahae
ATGTCTGCGTCAACAGGTGATAAGAAGACAGTCAGCCCAAAAAATGGCACGAAGGCAGCGAAGGAAGAGTTTAATCCTACTGAACACCAGCATATTCGATATAATCCCTTGAAGGGGGAATGGGTATTAGTATCGCCGCATCGGCTGAAGCGACCATGGGGAGGGCAGATCGAACCGAGCACAGAGGAAGACCTCCCAGACTATGACCCCGATAATCCGCTTTGCCCGGGCAATCTTAGAGCTAGCGGCGAGGTAACTCCGATGTACGAAAATACATATTCATTCATAAATGATTTTCCCACATTGTTAGAATCGGTTCCTAGTCCGTCGAAGTCGGAGGACGAACTATTTCAGATGGACTCTGCGAGAGGCGCTTGCAAAGTGATGTGCTTTCATCCGAAATCGAACGTAACGATAGCACTCATGAGAATTTCAGAGATCAAGGAAGTAGTTAAACGGTGGATCTTCGAAATGCTCGAATTGGGAGAAACGTGGACCTGGGTGCAGATTTTTGAGAATCGCGGCTCCTTGATGGGATGTAGCAATGCACACCCTCATTGTCAAATTTGGGCTAGCTCTTTCTTACCGAACGAAGCCAAAATAAAAGACAGATACCTCAGTGATTATTATAATCGCAATAAGAAACCATTACTCGTCGATTATGTGCAGAAAGAGCTTCTTAAAAAGGAGCGCATTGTATTGGAAAATCGAGATTGGGTGGTGTTAGTGCCGTTCTGGGCGGTATGGCCGTACGAAACTATGTTGCTACCTAAAAAGCAAATATCCAGAATGGAAGATTTAACAGAGAGCCAACAAGAATCACTGGCTGTTGCCATGAAAAGATTATGTACAAAATACGATAATTTATTCAGTTGCTCTTTCCCGTACTCTATGGGCTGGCACGGAGCCCCGACCGGTCCATACGCGAAGGAGGATTATCCTTATTGGACTTTCCACGGGATTTACCTACCTCCTTTATTACGCTCCGGAAGTGTAAAGAAGCATATGGTCGGCTACGAACTTCTTGCACAAGCACAGAGAGACTTAACGCCGGAACAAGCGGCGGAGAAATTAAGGAACTTGTCGGATTATCATTACAAGCATCCagaaacgagtctaactacttgtgaaatagaaaaatattctCAGTGA
>galT_Ahat
ATGTCTGCGTCAACAGGTGATAAGAAGAAAGTCAGCCTGAAAAATGGCACAGAGGCGTCGAAGGAAGAGTTCAATTCTACTGAACACCAGCATATTCGATACAATCCGTTAAAGGGCGAATGGGTACTAGTATCGCCGCATCGGCTGAAGCGACCATGGGGAGGGCAAATCGAACCGAGTACAGAGGAAGACCTCCCAGACTACGACCCCGATAATCCGCTTTGCCCGGGCAATCTTAGAGCTAGCGGCGAGGTAACTCCGATGTATGAAAATACATATTCGTTCGTAAATGATTTCCCCACATTATTAGATTCGGTTCCTAGTCCGTCAAAGTCGGAGGACGAACTATTTCAGATGGACTCTGCGAGAGGCGCTTGCAAAGTGATGTGCTTCCATCCGAAATCGAACGTAACGATAGCGCTCATGAGAATTTCGGAGATCAAAGAAGTGGTTAAACGGTGGATCTTCGAAATGCTCGAGTTGGGAGAAACATGGACGTGGGTGCAGATTTTTGAGAATCGCGGCTCCTTGATGGGATGTAGTAATGCACACCCTCATTGCCAAATTTGGGCTAGCTCTTTCTTACCGAACGAAGCCAAGATAAAAGACAGATACCTCGGTGATtattataatcgcaataagAAACCATTGCTCATCGATTATGTCCAGAAAGAGCTTCTTAAAAAGGAGCGCATTGTATTGGAAAATCGAGATTGGGTGGTGTTAGTGCCATTCTGGGCAGTGTGGCCGTACGAAACCATGTTGCTACCTAAAAAGCAAATATCCAGAATGCAAGATTTAACAGAGAGCCAACAAGAATCACTGGCCGTTGCCATGAAACGATTATGTACAAAATACGATAATTTATTCAGTTGCTCTTTCCCGTACTCTATGGGCTGGCACGGAGCGCCGACTGGTCCATGTGCGAAGGAGGATTATCCTTATTGGACTTTCCACGGGATTTACCTACCTCCTTTATTACGCTCCGGAAGTGTGAAGAAGCATATGGTCGGCTACGAACTTCTTGCACAAGCACAGAGAGACTTAACGCCGGAACAAGCGGCAGAGAAATTGAGGAACTTGTCGGATTATCATTACAAGTATCCGGAAACCAGTCTAACAACTTgtgaaatagaaaaatattctcAGTGA
>galT_Ache
ATGTCTGCGTCAACAGGTGATAAGAAGAAAGCCAGCATGAAAAATGGCACAGAGGCATCGAAGGAAGAGTTCAATCCTACTGAACACCAGCATATTCGATATAATCCCTTAAAGGGGGAATGGGTATTAGTATCGCCGCATCGGCTGAAGCGACCATGGGGAGGACAAATCGAACCGAATATAGAGGAAGACCTCCCAGATTATGACCCTGATAATCCACTTTGCCCAGGCAATCTTAGAGCTAGCGGCGAGGTAACTCCGCTGTATGAAAATACATATTCATTCATAAATGATTTTCCCACATTGTTAGAATCGGTTCCTAGTCCATCAAAGTCGCAGGACGAACTATTTCAGATGGACTCTGCAAGAGGCGCTTGCAAAGTGATGTGCTTTCATCCGAAATCGAACGTAACGATAGCACTCATGAGAATTTCAGAGATCAAGGAAGTGGTTAAACGGTGGATCTTCGAAATGCTTGAATTAGGAGAAACATGGACCTGGGTGCAAATTTTTGAGAATCGTGGCTCTTTGATGGGATGTAGTAATGCACACCCTCATTGTCAAATTTGGGCTAGCTCTTTCTTACCAAACGAAGCCAAAATAAAAGACAGATACCTCAGTGATTATTATAATCGCAATAAGAAACCATTACTCGTCGATTATGTGCAGAAAGAGCTTCTTAAAAAGGAGCGCATTGTATTGGAAAATCGAGATTGGGTGGTGTTAGTGCCATTCTGGGCGGTATGGCCGTACGAAACTATGTTGCTACCTAAAAAGCAAGTATCCAGAATGCAAGATTTAACAGAGAGCCAACAAGAATCACTGGCTGTTGCCATGAAAAGATTATGTACAAAATATGATAATTTATTCAATTGCTCTTTCCCGTACTCTATGGGCTGGCACGGAGCGCCGACTGGTCCATATGCGAAGGAGGATTATCCTTATTGGACTTTCCACGGGATTTACCTACCTCCTTTATTACGCTCCGGAAGCGTAAAGAAGCATATGGTCGGCTACGAACTTCTGGCACAGGCACAGAGAGACCTAACGCCGGAACAAGCGGCAGAGAAATTAAGGAACTTGTCGGATTCTCATTACAAGCATCCAGAAACGAGTTTAACTACTTGTGAAATTGAAAAATATTCTCAGTGA
>galT_Abuc
ATGTCTGCGTCAACAGGTGATAAGAAGAAAGTCAGCCTGAAAAATGGCACAGAGGCATCGAAGGAAGAGTTCAATCCTACTGAGCACCAGCATATTCGATATAATCCATTAAAGGGGGAATGGGTATTAGTATCGCCGCATAGGCTGAAGCGACCATGGGGAGGGCAAATCGAACCGAGTACGGAGGAAGAGCTCCCAGACTATGACCCTGATAATCCGCTTTGCCCGGGCAATCTTAGAGCTAGCGGCGAGGTAACTCCGATGTACGAAAATACATATTCATTCATAAATGACTTCCCCACATTATTAGAATCGGTTCCTAGTCCGTCGAAGTCGGAGGACGAACTATTTCAGATGGACTCTGCGAGAGGCGCTTGCAAAGTGATGTGCTTTCATCCGAAATCGAATGTAACGATAGCGCTCATGAAAATTTCAGAGATAAAAGAAGTAGTTAAACGGTGGATTTTTGAAATGCTTGAATTGGGAGAAACATGGACCTGGGTGCAGATCTTCGAGAATCGCGGCTCTTTGATGGGATGTAGTAATGCACACCCTCATTGTCAAATTTGGGCTAGCTCTTTCTTACCAAACGAAGCCAAGATAAAAGACAGATACCTCAGTGATTATTATAATCGCAATAAGAAACCATTACTCGTCGATTATGTCCAGAAAGAGCTTCTTAAAAAGGAGCGCATTGTATTGGAAAATCGAGATTGGGTGGTGTTAGTGCCATTCTGGGCGGTATGGCCGTACGAAACTATGCTGCTACCTAAAAAGCAAATATCCAGAATGGAAGATTTAACAGAGAGTCAACAAGAATCACTGGCTGTTGTCATGAAAAGATTATGTACAAAATACGATAATTTATTCAGTTGCTCCTTCCCGTACTCTATGGGCTGGCACGGAGCGCCGACTGGTCCATATGCGAAGGAGGATTATCCTTATTGGACTTTCCACGGGATTTACCTACCTCCTTTATTACGCTCCGGAAGTGTAAAGAAGCATATGGTCGGCTACGAACTTCTTGCACAAGCACAGAGAGACTTAACGCCGGAACAAGCGGCAGAGAAATTGAGGAACTTGTCGGATTCTCATTACAAGTATCCAGAAACGAGTCTAACAACTTGTGAGATAGAAAAATATTCTCAGTGA


>galE_Acam
ATGACCACAGATTGGAGAACCATTTTCGTGACCGGAGGAGCCGGCTACATCGGTAGCCACTGCATCGTGGAGCTTTTGGAAAGCGGCTACGATGTCGTCGCGATAGACAATTTTGCTAATAGCGTAACCGAGGGTAGCGGCGAATCCGCGGCTCTAAAAAGGGTCGAGCAAATAACGGGTAAAAAAGTGACGTTCTACAATTGCGATCTGATTGACCGAGATAAGCTCGAAGCGGTCTTCAATAAGCACAAAATTGATTGCGTGATCCATTTTGCGGCAATAAAGGCGGTCGGCGAGTCGATGCAAGTTCCGCTTCACTATTATCGAAATAACATTATCGGTGCCATCAATTTACTAGAGGTAATGAAAGCTGCTGGGTGTTTCCAAATAGTCTTTAGTAGCTCCTGTACCGTGTACGGGGAACCGAACGAACTTCCAATTACGGAGGAGCACTCGACTGGTAATATTACAAATGTATACGGCAGAACGAAGTACTTCATCGAGGAAATGCTTAAAGATATATCGAGAGCTGAAAAGAATTGGAACATCATTTCGCTAAGATATTTCAATCCAGTGGGTGCTCATTCCAGTGGCTTAATTGGAGAAGATCCTACCAAGCCTTTCACGAATCTGATGCCTTATATAGCGCAGGTGGCCTTGAGGCATAAACCTGAGCTCGTCATTTTTGGAGGCGATTATCCTACGAAAGACGGCACAGGTATACGTGATTATATTCACGTGATGGATTTGGCAGCTGGTCACGTGGCGGCTTTAAATGCCTTACACAAACGACACTCGAGGCTGAAGATTTATAACTTAGGCACCGGCAAAGGCGTGTCTGTACTCGAGCTGATCAAAACCTTTGAGAATGTCACGGGAACGACAGTACCATATGTTATAAAGAGTAGGAGAGAGGGTGACATAGTGTCCATGTACGCTAACACAGACTTAGCGGAGAAAGAGTTAGGATGGAAGACCAAATGTAACGTTGAGCAGATGTGTGAAGACTTCTGGAGGTGGCAAACAATGAATCCGCATGGCTATCGTACTATGATGAAAAACGGCGTTAGTGAACATGTAAATGGCACTTCGAAATAA
>galE_Ache
ATGACCACAGATTGGAGAACCATTTTCGTGACCGGAGGAGCCGGCTACATCGGTAGCCACTGCATCGTGGAGCTTTTGGAAAGCGGCTACGATGTCGTCGCGATAGACAATTTTGCTAATAGTGTAACCGAGGGTAGCGGCGAATCCGCGGCTCTGAAAAGGGTCGAGCAAATAACGGGTAAAAAAGTGACGTTCTACAATTGCGATCTGATTGACCGAGATAAACTCGAAGCGGTCTTCAATAAGCACAAAATTGATTGCGTGATCCATTTTGCGGCAATAAAGGCGGTCGGCGAGTCGATGCAAGTTCCGCTTCACTATTATCGAAATAACATTATCGGTGCCATCAATTTACTAGAGGTAATGAAAGCTGCTGGGTGTTTCCAAATAGTCTTTAGTAGCTCCTGTACCGTGTACGGGGAACCGAATGAACTTCCAATTACAGAGGGGCACTCGACTGGTAATATTACAAATGTATACGGCAGGACGAAGTACTTCATCGAGGAAATGCTTAAAGATATATCGAGAGCTGAAAAGAATTGGAACATCATTTCGCTAAGATATTTCAATCCAGTGGGTGCTCATTCCAGTGGTTTAATTGGAGAAGATGCTACCAAGCCGTTCACGAATCTAATGCCTTACATAGCGCAGGTGGCCTTGAGGCATAAACCTGAGCTCGTCATTTTTGGAGGCGATTATCCTACGAAAGACGGCACAGGTATACGTGATTATATTCACGTGATGGATTTGGCAGCTGGTCACGTGGCGGCTTTAAATGCCTTACACAAACGACACTCGAGGCTAAAGATTTATAACTTAGGTACCGGCAAAGGCGTGTCTGTACTCGAGCTGATCAAAACCTTTGAGAATGTCACGGGAACGACGGTACCGTATGTTATAAAGAGTAGGAGAGAGGGTGACATAGTGTCCATGTATGCTAACACAGACTTAGCGGAGAAAGAGTTAGGATGGAAGACCAAATGTAACGTTGAGCAGATGTGTGAAGACTTTTGGAGGTGGCAAACAATGAATCCGCATGGCTATCGTACTATGATGAAAAACGGCGTTAGTGAGCATGTAAATGGCACTTCGAAATAA
>galE_Ahun
ATGACCACAGATTGGAGAACCATTTTCGTGACCGGAGGAGCCGGCTACATCGGTAGCCACTGCATCGTGGAGCTTTTGGAAAGCGGCTACGATGTCGTCGCGATAGACAATTTTGCTAATAGCGTAACCGAGGGTAGCGGCGAATCCGCGGCTCTGAAAAGGGTCGAGCAAATAACGGGTAAAAAAGTGACGTTCTACAATTGCGATCTGATTGACCGAGATAAGCTCGAAGCGGTCTTCAATAAGCACAAAATTGATTGCGTGATCCATTTTGCGGCAATAAAGGCGGTCGGCGAGTCGATGCAAGTTCCGCTTCACTATTATCGAAATAACATTATCGGTGCCATCAATTTACTAGAGGTAATGAAAGCTGCTGGGTGTTTCCAAATAGTCTTTAGTAGCTCCTGTACCGTGTACGGGGAACCGAACGAACTTCCAATTACGGAGGAGCACTCGACTGGTAATATTACAAATGTATACGGCAGAACGAAGTACTTCATCGAGGAAATGCTTAAAGATATATCGAGAGCTGAAAAGAATTGGAACATCATTTCGCTAAGATATTTCAATCCAGTGGGTGCTCATTCCAGTGGCTTAATTGGAGAAGATCCTACCAAGCCTTTCACGAATCTGATGCCTTACATAGCGCAGGTGGCCTTGAGGCATAAACCTGAGCTCGTCATTTTTGGAGGAGATTATCCTACGAAAGACGGCACAGGTATACGTGATTATATTCACGTGATGGATTTGGCAGCTGGTCACGTGGCGGCTTTAAATGCCTTACACAAACGACACTCGAGGCTGAAGATTTATAACTTAGGCACCGGCAAAGGCGTGTCTGTACTCGAGCTGATCAAAACCTTTGAGAATGTCACGGGAACGACAGTACCATATGTTATAAAGAGTAGGAGAGAGGGTGACATAGTGTCCATGTACGCTAACACAGACTTAGCGGAGAAAGAGTTAGGATGGAAGACCAAATGTAACGTTGAGCAGATGTGTGAAGACTTCTGGAGGTGGCAAACAATGAATCCGCATGGCTATCGTACTATGATGAAAAACGGCGTTAGTGAACATGTAAATGGCACTTCGAAATAA
>galE_Asp1
ATGACCACAGATTGGAGAACCATTTTCGTGACCGGAGGAGCCGGCTACATCGGTAGCCACTGCATCGTGGAGCTTTTGGAAAGCGGCTACGATGTCGTCGCGATAGACAATTTTGCTAATAGCGTAACCGAGGGTAGCGGCGAATCCGCGGCTCTGAAAAGGGTCGAGCAAATAACGGGTAAAAAAGTGACGTTCTACAATTGCGATCTGATTGACCGAGATAAGCTCGAAGCGGTCTTCAATAAGCACAAAATTGATTGCGTGATCCATTTTGCGGCAATAAAGGCGGTCGGCGAGTCGATGCAAGTTCCGCTTCACTATTATCGAAATAACATTATCGGTGCCATCAATTTACTAGAGGTAATGAAAGCTGCTGGGTGTTTCCAAATAGTCTTTAGTAGCTCCTGTACCGTGTACGGGGAACCGAACGAACTTCCAATTACGGAGGAGCACTCGACTGGTAATATTACAAATGTATACGGCAGAACGAAGTACTTCATCGAGGAAATGCTTAAAGATATATCGAGAGCTGAAAAGAATTGGAACATCATTTCGCTAAGATATTTCAATCCAGTGGGTGCTCATTCCAGTGGCTTAATTGGAGAAGATCCTACCAAGCCTTTCACGAATCTGATGCCTTACATAGCGCAGGTGGCCTTGAGGCATAAACCTGAGCTCGTCATTTTTGGAGGAGATTATCCTACGAAAGACGGCACAGGTATACGTGATTATATTCACGTGATGGATTTGGCAGCTGGTCACGTGGCGGCTTTAAATGCCTTACACAAACGACACTCGAGGCTGAAGATTTATAACTTAGGCACCGGCAAAGGCGTGTCTGTACTCGAGCTGATCAAAACCTTTGAGAATGTCACGGGAACGACAGTACCATATGTTATAAAGAGTAGGAGAGAGGGTGACATAGTGTCCATGTACGCTAACACAGACTTAGCGGAGAAAGAGTTAGGATGGAAGACCAAATGTAACGTTGAGCAGATGTGTGAAGACTTCTGGAGGTGGCAAACAATGAATCCGCATGGCTATCGTGCTATGATGAAAAACGGCGTTAGTGAACATGTAAATGGCACTTCGAAATAA
>galE_Asp2
ATGACCACAGATTGGAGAACCATTTTCGTGACCGGAGGAGCCGGCTACATCGGTAGCCACTGCATCGTGGAGCTTTTGGAAAGCGGCTACGATGTCGTCGCGATAGACAATTTTGCTAATAGCGTAACCGAGGGTAGCGGCGAATCCGCGGCTCTGAAAAGGGTCGAGCAAATAACGGGTAAAAAAGTGACGTTCTACAATTGCGATCTGATTGACCGAGATAAGCTCGAAGCGGTCTTCAATAAGCACAAAATTGATTGCGTGATCCATTTTGCGGCAATAAAGGCGGTCGGCGAGTCGATGCAAGTTCCGCTTCACTATTATCGAAATAACATTATCGGTGCCATCAATTTACTAGAGGTAATGAAAGCTGCTGGGTGTTTCCAAATAGTCTTTAGTAGCTCCTGTACCGTGTACGGGGAACCGAACGAACTTCCAATTACGGAGGAGCACTCGACTGGTAATATTACAAATGTATATGGCAGAACGAAGTACTTCATCGAGGAAATGCTTAAAGATATATCGAGAGCTGAAAAGAATTGGAACATCATTTCGCTAAGATATTTCAATCCAGTGGGTGCTCATTCCAGTGGCTTAATTGGAGAAGATCCTACTAAGCCTTTCACGAATCTGATGCCTTATATAGCGCAGGTGGCCTTGAGGCATAAACCTGAGCTCGTCATTTTTGGAGGCGATTATCCTACGAAAGACGGCACAGGTATACGTGATTATATTCACGTGATGGATTTGGCAGCTGGTCACGTGGCGGCTTTAAATGCCTTACACAAACGACACTCGAGGCTGAAGATTTATAACTTAGGCACCGGCAAAGGCGTGTCTGTACTCGAGCTGATCAAAACCTTTGAGAATGTCACGGGAACGACAGTACCATATGTTATAAAGAGTAAGAGAGAGGGTGACATAGTGTCCATGTACGCTAACACAGACTTAGCGGAGAAAGAGTTAGGATGGAAGACCAAATGTAACGTTGAGCAGATGTGTGAAGACTTCTGGAGGTGGCAAACAATGAATCCGCATGGCTATCGTACTATGATGAAAAACGGCGTTAGTGAACATGTAAATGGCACTTCGAAATAA
>galE_Astr
ATGACCACAGATTGGAGAACCATTTTCGTGACCGGAGGAGCCGGCTACATCGGTAGCCACTGCATCGTGGAGCTTTTGGAAAGCGGCTACGATGTCGTCGCGATAGACAATTTTGCTAATAGCGTAACCGAGGGTAGCGGCGAATCCGCGGCTCTGAAAAGGGTCGAGCAAATAACGGGTAAAAAAGTGACGTTCTACAATTGCGATCTGATTGACCGAGATAAGCTCGAAGCGGTCTTCAATAAGCACAAAATTGATTGCGTGATCCATTTTGCGGCAATAAAGGCGGTCGGCGAGTCGATGCAAGTTCCGCTTCACTATTATCGAAATAACATTATCGGTGCCATCAATTTACTAGAGGTAATGAAAGCTGCTGGGTGTTTCCAAATAGTCTTTAGTAGCTCCTGTACCGTGTACGGGGAACCGAACGAACTTCCAATTACGGAGGAGCACTCGACTGGTAATATTACAAATGTATACGGCAGAACGAAGTACTTCATCGAGGAAATGCTTAAAGATATATCGAGAGCTGAAAAGAATTGGAACATCATTTCGCTAAGATATTTCAATCCAGTGGGTGCTCATTCCAGTGGCTTAATTGGAGAAGATCCTACCAAGCCTTTCACGAATCTGATGCCTTACATAGCGCAGGTGGCCTTGAGGCATAAACCTGAGCTCGTCATTTTTGGAGGAGATTATCCTACGAAAGACGGCACAGGTATACGTGATTATATTCACGTGATGGATTTGGCAGCTGGTCACGTGGCGGCTTTAAATGCCTTACACAAACGACACTCGAGGCTGAAGATTTATAACTTAGGCACCGGCAAAGGCGTGTCTGTACTCGAGCTGATCAAAACCTTTGAGAATGTCACGGGAACGATAGTACCATATGTTATAAAGAGTAGGAGAGAGGGTGACATAGTGTCCATGTACGCTAACACAGACTTAGCGGAGAAAGAGTTAGGATGGAAGACCAAATGTAACGTTGAGCAGATGTGTGAAGACTTCTGGAGGTGGCAAACAATGAATCCGCATGGCTATCGTACTATGATGAAAAACGGCGTTAGTGAACATGTAAATGGCACTTCGAAATAA
>galE_Amin
ATGGCTACAAATTGGAGAACCATTTTCGTGACCGGAGGAGCCGGCTACATCGGTAGCCACTGCATCGTGGAGCTTTTGGAAAGCGGCTACGATGTCGTCGCGATAGACAATTTTGCTAATAGCGTAACCGAGGGTAGCGGCGAATCCGCGGCTTTGAAAAGGGTCGAGCAAATAACGGGTAAAAAAGTGACGTTCTACAATTGCGATCTGATCGACCGAGATAAACTCGAAGCGGTCTTCAATAAGCACAAAATTGATTGCGTGATCCATTTTGCGGCAATAAAGGCGGTCGGCGAGTCGATGCAGGTTCCGCTTCACTATTATCGGAATAATATTATCGGTGCCATCAATTTACTAGAGGTAATGAAAGCTGCTGGGTGTTTCCAAATAGTCTTTAGTAGCTCCTGTACCGTGTACGGGGAACCGAACGAACTTCCAATTACGGAGGAGCACTCGACTGGTAATATTACAAATGTATACGGCAGAACGAAGTACTTCATCGAGGAAATGCTTAAAGATATATCGAGAGctgaaaagAATTGGAACATCATTTCGCTAAGATATTTCAATCCAGTGGGTGCTCATTCCAGTGGCTTAATTGGAGAAGATCCTACCAAGCCGTTCACGAATCTGATGCCTTACATAGCGCAGGTGGCCTTGAGGCATAAACCTGAGCTCGTCATTTTTGGAGGCGATTATCCTACGAAAGACGGCACAGGTATACGTGATTATATTCACGTGATGGATTTAGCAGCTGGTCACGTGGCAGCTTTAAATGCCTTACACAAACGACACTCGAGGctgaagatttataatttaggTACCGGCAAAGGCGTGTCGGTACTCGAGCTGATCAAAACCTTTGAGAATGTCACTGGAACGACAGTACCATATGTTATAAAGAGTAGGAGAGAGGGTGACATAGTGTCCACGTATGCTAACACAGAGTTAGCGGAGAAAGAGTTAGGATGGAAGACCAAATGTAACGTTGAGCAGATGTGTGAAGACTTTTGGAGGTGGCAAACAATGAATCCGCATGGCTATCGTACTACGATGAAAAACGGAGTTAGTGAACATGTAAATGGCACCTCGAAATAA
>galE_Ador
ATGACCACAGATTGGAGAACCATTTTCGTGACCGGAGGAGCCGGTTACATCGGTAGCCACTGCATCGTGGAGCTTTTGGAAAGCGGCTACGATGTCGTCGCGATAGACAATTTTGCTAATAGCGTAACCGAGAGTAGCGGCGAATCCGCGGCTCTGAGAAGGGTCGAGCAAATAACGGGTAAAAAAGTGACGTTCTACAATTGCGATCTGATTGACCGAGATAAGCTCGAAGCGGTCTTCAATAAGCACAAAATTGATTGCGTGATCCATTTTGCGGCGATAAAGGCGGTCGGCGAGTCGATGCAAGTTCCGCTTCACTATTATCGAAATAACATTATCGGTGCCATCAATTTACTAGAGGTAATGAAAGCTGCTGGGTGTTTCCAAATAGTCTTTAGTAGCTCCTGTACCGTGTACGGGGAACCGAACGAACTTCCAATTACGGAGGAGCACTCAACTGGTAATATTACAAATGTATACGGCAGAACCAAGTACTTCATCGAGGAGATGCTTAAAGATATATCGAGAGCTGAAAAGAATTGGAACATCATTTCGCTAAGATATTTCAATCCAGTGGGTGCTCATTCCAGTGGCTTAATTGGAGAAGATCCTACCAAGCCATTCACGAATCTGATGCCTTACATAGCGCAGGTGGCCTTGAGGCATAAACCTGAGCTCGTCATTTTTGGAGGCGATTATCCTACGAAAGACGGCACAGGTATACGTGATTATATTCACGTGATGGATTTGGCAGCTGGTCACGTGGCGGCTTTAAACGCCTTACACAAACGACACTCGAGGCTGAAGATTTATAACTTAGGTACCGGCAAAGGCGTGTCTGTACTCGAGCTGATCAAAACCTTTGAGAATGTCACGGGAACGACAGTACCATACGTTATAAAGAGTAGGAGAGAGGGCGACATAGTGTCCATGTATGCTAACACAGAGTTAGCGGAGAAAGAGTTAGGATGGAAGACCAAATGTAACGTTGAGCAGATGTGTGAAGACTTCTGGAGGTGGCAAACAATGAATCCGCATGGCTATCGTACTATGATGAAAAACGGCGTTAGTGAACATGTAAATGGCACTTCGAAATAA
>galE_Aful
ATGACCACAGATTGGAGAACCATTTTCGTGACCGGAGGAGCCGGCTACATCGGTAGCCACTGCATCGTGGAGCTTTTGGAAAGCGGCTACGATGTCGTCGCGATAGACAATTTTGCTAATAGCGTAACCGAGGGTAGCGGCGAATCCGCGGCTCTGAAAAGGGTCGAGCAAATAACGGGTAAAAAAGTGACGTTCTACAATTGCGATCTGATTGACCGAGATAAACTCGAAGCGGTCTTCAATAAGCACAAAATTGATTGCGTGATCCATTTTGCGGCAATAAAGGCGGTCGGCGAGTCGATGCAAGTTCCGCTTCACTATTATCGAAATAACATTATCGGTGCCATCAACTTACTAGAGGTAATGAAAGCTGCCGGGTGTTTCCAAATAGTCTTTAGTAGCTCCTGCACCGTGTACGGGGAACCGAATGAACTTCCAATTACGGAGGAACACTCGACTGGTAATATTACAAATGTATACGGCAGAACGAAGTACTTCATCGAGGAAATGCTTAAAGATATATCGAGAGCTGAAAAGAATTGGAACATCATTTCGCTAAGATATTTCAATCCAGTGGGTGCTCATTCCAGTGGCTTAATTGGAGAAGATCCAACGAAGCCGTTCACGAATCTAATGCCTTACATAGCGCAGGTGGCCTTGAGGCATAAACCTGAGCTCGTCATTTTTGGAGGCGATTATCCTACGAAAGACGGCACAGGTATACGTGATTATATTCAcgtgatggatttggcagctgGTCACGTGGCGGCCTTAAACGCCTTACACAAACGGCACTCGAGGCTGAAGATTTACAACTTAGGTACCGGCAAAGGCGTGTCCGTACTCGAGCTGATCAAAACCTTTGAGAACGTCACGGGAACGACAGTACCATATGTTATAAAGAGTAGGAGAGAGGGTGACATAGTGTCCATGTACGCTAACACAGACTTAGCGGAGAAAGAGTTAGGATGGAAGACGAAATGTAACGTTGAGCAGATGTGTGAAGACTTCTGGAGGTGGCAAACAATGAATCCGCATGGCTATCGTACTATGATGAAAAACGGCGTTAGTGAGCATGTAAATGGCACTTCGAAATAA
>galE_Ahae
ATGACCGCAGATTGGAGGACCATTTTCGTGACCGGAGGAGCTGGCTACATCGGTAGTCACTGCATCGTGGAGCTTTTGGAAAGCGGCTACGATGTCGTCGCGATAGACAATTTTGCTAATAGCGTAACGGAGGGTAGCGGCGAATCCGCGGCTCTGAAAAGGGTGGAGCAAATAACGGGTAAAAAAGTGACGTTCTACAATTGCGATCTGATTGACCGAGATAAACTCGAAGCGGTCTTCAATAAGCACAAAATTGATTGCGTGATCCATTTTGCGGCAATAAAGGCGGTCGGCGAGTCGATGCAAGTTCCGCTCCACTATTATCGAAATAACATTATCGGTGCCATCAATTTACTAGAGGTAATGAAAGCTGCTGGGTGCTTCCAAATAGTCTTTAGTAGCTCCTGCACCGTGTACGGAGAACCGAATGAACTTCCAATTACAGAGGAGCACTCGACTGGTAATATTACAAATGTGTACGGCAGAACGAAGTACTTCATCGAGGAAATGCTTAAAGATATATCGAGAGCTGAAAAGAATTGGAACATCATTTCGCTAAGATATTTCAATCCAGTGGGTGCTCATTCCAGTGGCTTAATTGGAGAAGATCCTACCAAGCCGTTCACGAATCTAATGCCTTACATAGCGCAGGTGGCCTTGAGGCATAAACCTGAGCTCGTCATTTTTGGAGGCGATTATCCTACGAAAGACGGCACAGGTATACGTGATTATATTCACGTGATGGATTTGGCTGCCGGTCACGTGGCAGCTTTAAATGCCTTACACAAACGACACTCGAGGCTAAAGATTTATAACTTAGGCACCGGCAAAGGCGTGTCTGTGCTGGAGCTGATCAAAACCTTCGAGAATGTCACGGGCACGACGGTACCATATGTTATAAAGAGTAGGAGAGAGGGTGACATAGTGTCCACGTACGCTAACACAGACTTAGCGGAGAAAGAGTTAGGATGGAAGACCAAATGCAACGTTGAGCAGATGTGCGAAGACTTCTGGAGGTGGCAAACAATGAATCCGCACGGCTATCGTACTATGATGAAAAACGGCGTTAGTGAACATGTAAATGGCACTTCGAAATAA
>galE_Ahat
ATGGCCGCAGATTGGAGAACCATTTTCGTGACCGGAGGAGCCGGCTACATCGGTAGCCACTGCATCGTGGAGCTTTTGGAAAGCGGCTACGATGTCGTCGCGATAGACAATTTTGCTAATAGCGTAACCGAGGGTAGCGGCGAGTCCGCGGCTCTGAAAAGGGTCGAGCAAATAACCGGTAAAAAAGTGACGTTCTACAATTGCGATCTGATTGACCGAGATAAACTCGAAGCGGTCTTCAATAAGCACAAAATTGATTGCGTGGTCCATTTTGCGGCAATAAAGGCGGTCGGCGAGTCGATGCAAGTTCCGCTTCACTATTATCGAAATAACATTATCGGTGCCATCAATTTACTAGAGGTAATGAAAGCTGCTGGGTGTTTCCAAATAGTGTTTAGTAGCTCCTGTACCGTGTACGGGGAACCGAACGAACTTCCAATTACGGAGGAGCACTCGACTGGTAATATTACAAATGTATACGGCAGAACGAAGTACTTCATCGAGGAAATGCTTAAAGATATATCGAGAGCTGAAAAGAATTGGAACATCATTTCGCTAAGATATTTCAATCCAGTGGGTGCTCATTCCAGTGGCTTAATTGGAGAAGATCCTACCAAGCCTTTCACGAATCTGATGCCTTACATAGCGCAGGTGGCCTTGAGGCATAAACCTGAGCTCGTCATTTTTGGAGGCGATTATCCTACGAAAGACGGCACAGGTATACGTGATTACATTCACGTGATGGATCTGGCAGCTGGTCACGTGGCGGCTTTAAATGCCTTGCACAAACGACACTCGAGGCTGAAGATTTATAACTTAGGTACCGGCAAAGGCGTGTCTGTACTCGAGCTGATCAAAACCTTCGAGAATGTCACGGGAACGACAGTGCCGTATGTTATAAAGAGTAGGAGAGAGGGTGACATTGTGTCCATGTATGCTAACACAGACTTAGCGGAGAAAGAGTTGGGATGGAAGACCAAGTGTAACGTTGAGCAGATGTGCGAAGACTTCTGGAGGTGGCAAACGATGAATCCGCATGGCTATCGTACTGTGATGAAAAACGGCGTTAGTGAACATGTAAATGGCACTTCGAAATAA
>galE_Abuc
ATGACCACAGATTGGAGAACCATTTTCGTGACCGGAGGAGCCGGCTACATCGGTAGCCACTGCATCGTGGAGCTTTTGGAATGCGGCTACGATGTCGTCGCGATAGACAATTTTGCTAATAGCGTAACCGAGGGTAGCGGCGAATCCGCGGCTCTGAAAAGGGTCGAGCAAATAACGGGTAAAAAAGTGACGTTCTACAATTGCGATCTGATTGACCGAGATAAACTCGAAGCGGTCTTCAATAAGCACAAAATTGATTGCGTGATCCATTTTGCGGCAATAAAGGCGGTCGGCGAGTCGATGCAAGTTCCGCTTCACTATTATCGAAATAACATTATCGGTGCCATCAATTTATTAGAGGTAATGAAAGCCGCTGGGTGTTTCCAAATAGTGTTTAGTAGCTCCTGTACCGTGTACGGGGAACCGAATGAACTTCCAATTACGGAGGAGCACTCGACTGGTAATATTACAAATGTATACGGTAGAACGAAGTATTTCATCGAGGAGATGCTTAAAGATATATCCAGAGCTGAAAAGAATTGGAACATCATTTCGCTAAGATATTTCAATCCAGTGGGTGCTCATTCCAGTGGCTTAATTGGAGAAGATCCTACCAAGCCTTTCACGAATCTGATGCCTTATATAGCGCAGGTGGCTTTGAGGCATAAACCTGAGCTCGTCATTTTTGGAGGCGATTATCCTACGAAAGACGGCACAGGTATACGTGATTATATTCACGTGATGGATTTGGCAGCTGGTCACGTGGCGGCTTTAAATGCCTTACACAAACGACACTCGAGGCTGAAGATTTATAACTTAGGTACCGGCAAAGGCGTGTCTGTACTCGAGCTGATCAAAACCTTTGAGAATGTCACGGGAACGACAGTGCCATATGTTATAAAGAGTAGGAGAGAGGGTGACATAGTGTCCATGTATGCTAACACCGACTTAGCGGAGAAAGAGTTGGGATGGAAGACCAAATGTAACGTTGAGCAGATGTGTGAAGACTTCTGGAGGTGGCAAACAATGAATCCGCATGGCTATCGTACTATGATGAAAAACGGCGTTAGTGAACATGTAAATGGCACTTCGAAATAA
